# Supplementary material for: Complex Origins and History of the Relict Fennoscandian Ringed Seals
Source: Ecol Evol. 2025 Mar 4;15(3):e71067. doi: 10.1002/ece3.71067 (PMC11879273; doi:10.1002/ece3.71067)
Supplement: Supplementary file 1 — File S1. [file ECE3-15-e71067-s002.nex]

#NEXUS
begin taxa;
	dimensions ntax=44;
	taxlabels
	Halichoerus_grypus_NC_001602
	Histriophoca_fasciata_NC_008428
	Cystophora_cristata_NC_008427
	Pagophilus_groenlandica_NC_008429
	Phoca_largha_NC_008430
	Pusa_caspica_NC_008431
	Pusa_sibirica_NC_008432
	Phoca_vitulina_NC_001325
	Phis_Baltic_NC_008433
	Phis_Ulukhaktok_SF_PH165
	Phis_Saimaa_1235
	Phis_Arviat_SF_PH187
	Phis_Arviat_SM_PH169
	Phis_Arviat_SM_PH186
	Phis_Baltic_BG_06
	Phis_Baltic_BG_09
	Phis_Baltic_BG_12
	Phis_Baltic_N4_04
	Phis_Ittoq_LF_PH095
	Phis_Baltic_NN12_07
	Phis_Baltic_NN2_06
	Phis_Baltic_N3_09
	Phis_Ittoq_LM_PH043
	Phis_Ittoq_LM_PH085
	Phis_Ittoq_SM_PH002
	Phis_Ittoq_SM_PH086
	Phis_Ladoga_LG_02
	Phis_Qaanaaq_LF_PH016
	Phis_Ladoga_L2202
	Phis_Qaanaaq_SM_PH027
	Phis_Qaanaaq_SF_PH025
	Phis_Ladoga_L1683
	Phis_Qeqer_SM_PH115
	Phis_Ladoga_LM16
	Phis_Qeqer_SF_PH114
	Phis_Ladoga_L1501
	Phis_Saimaa_1956
	Phis_Saimaa_2333
	Phis_Qaanaaq_SM_PH063
	Phis_Ittoq_LM_PH047
	Phis_Svalbard_S6_07
	Phis_Ulukhaktok_SM_PH161
	Phis_Svalbard_S8_07
	Phis_WhiteSea_WS1_14
;
end;
begin characters;
	dimensions nchar=10713;
	format datatype=dna missing=? gap=-;
	matrix
	Halichoerus_grypus_NC_001602	TTTATAATTAATATCATCTCACTAATTATCCCAATTCTCCTCGCCGTAGCTTTCCTAACATTAGTAGAACGGAAAGTACTAGGCTACATACAACTCCGAAAAGGACCCAACATCGTAGGACCCTATGGACTCCTACAACCCATCGCAGACGCCGTAAAACTATTCACCAAGGAACCCCTACGACCACTAACATCTTCCACAACCATATTCATTATAGCCCCTATTCTAGCCTTAACCTTAGCCCTAACTATGTGAGTCCCCCTGCCCATACCATATCCCCTCATCAACATAAACCTAGGAGTGTTATTCATACTAGCAATATCAAGCCTAGCTGTCTACTCAATCCTATGATCCGGATGGGCCTCAAACTCAAAATACGCCCTAATCGGAGCCCTACGA…
	Histriophoca_fasciata_NC_008428	TTCATAATTAACATCATCTCACTAATTATCCCAATTCTCCTCGCCGTAGCTTTCCTGACATTAGTGGAACGAAAAGTACTAGGCTACATACAACTCCGAAAAGGACCCAACATCGTAGGACCCTACGGACTTCTACAACCCATTGCCGATGCCGTAAAATTATTCACCAAAGAACCCCTGCGACCACTAACATCCTCCACAACCATATTTATTATAGCCCCTATCCTAGCTCTAGCCTTAGCCCTAACCATATGAGTCCCCCTACCTATACCATACCCCCTCATCAACATAAACCTAGGAGTACTATTCATACTAGCAATATCAAGCCTAGCCGTCTACTCAATCCTATGATCCGGATGAGCCTCAAACTCAAAATACGCCCTAATCGGAGCCCTACGA…
	Cystophora_cristata_NC_008427	TTTATAATTAACATCATCTCACTAATCGTCCCAATTCTCCTCGCCGTAGCTTTCCTAACGCTAGTAGAACGGAAAGTACTAGGCTATATACAACTCCGAAAAGGACCTAATATCGTAGGGCCCTACGGACTTCTACAACCCATCGCAGACGCCGTAAAACTATTCACCAAGGAACCCCTACGACCACTAACATCTTCCACAACTATATTCATTATAGCCCCCATTCTAGCCTTAGCTTTAGCCCTAACTATGTGAATCCCTCTACCTATACCATACCCCCTCATCAATATAAACCTAGGAGTACTATTTATGCTAGCAATATCAAGCCTGGCCGTCTACTCAATCCTATGATCCGGATGGGCCTCAAACTCAAAATACGCCCTAATCGGAGCCCTACGA…
	Pagophilus_groenlandica_NC_008429	TTCATAATTAATATCATCTCACTAATCGTCCCAATTCTCCTCGCCGTAGCTTTCCTAACATTAGTAGAACGAAAAGTACTAGGCTACATACAACTTCGAAAAGGACCCAACATTGTAGGACCCTACGGACTCCTACAGCCCATCGCTGACGCCGTAAAACTATTCACCAAAGAACCCCTACGACCACTAACATCCTCAACAACCATATTCATTATAGCCCCTATTCTAGCTCTAGCCTTAGCCCTAACTATATGAGTCCCCCTACCTATACCATATCCCCTCATTAACATAAACTTAGGAGTGCTATTTATACTAGCAATATCAAGCCTAGCCGTCTACTCAATCCTATGATCCGGATGAGCCTCAAACTCAAAATACGCCCTAATTGGAGCCCTGCGA…
	Phoca_largha_NC_008430	TTTATAATTAATATCATCTCACTAATTATCCCAATTCTCCTCGCCGTAGCTTTCCTAACATTAGTAGAACGGAAAGTACTAGGCTACATACAACTCCGAAAAGGACCTAACATCGTAGGACCCTACGGACTCCTACAACCCATCGCAGACGCCGTAAAACTATTCACCAAAGAACCCCTACGACCACTAACATCCTCCACGACCATATTCATTATGGCTCCTATTCTAGCCCTAGCCTTAGCCCTAACTATGTGAGCCCCCCTGCCCATACCATACCCCCTCATCAACATAAACCTAGGAGTGTTGTTCATACTAGCAATATCAAGCCTAGCTGTCTACTCAATCCTATGATCCGGATGGGCCTCAAACTCAAAATACGCCCTAATCGGAGCCTTACGA…
	Pusa_caspica_NC_008431	TTTATAATTAATATCATCTCACTAATTATCCCAATTCTCCTCGCCGTAGCTTTCCTAACATTAGTGGAACGGAAAGTACTAGGCTACATACAACTCCGAAAAGGACCCAACATCGTAGGACCCTACGGACTCCTACAACCCATCGCAGACGCCGTAAAACTATTCACCAAAGAACCCCTACGACCACTGACATCTTCCACAACCATATTCATTATAGCCCCTATTCTAGCCTTAGCCTTAGCCCTAACTATATGAGTCCCCCTGCCCATACCATACCCCCTCATCAATATAAACCTAGGAGTGTTATTCATACTAGCAATATCAAGCCTAGCTGTCTACTCAATCCTATGATCCGGATGGGCTTCAAACTCAAAATACGCCCTAATCGGAGCCTTACGA…
	Pusa_sibirica_NC_008432	TTTATAATTAATATCATCTCACTAATTATCCCAATTCTCCTCGCCGTAGCTTTCCTAACATTAGTGGAACGAAAAGTACTAGGCTACATACAACTCCGAAAAGGACCCAACATCGTAGGACCCTACGGACTCCTACAACCCATCGCAGACGCTGTAAAACTATTCACCAAAGAACCCCTACGACCACTAACATCCTCCACAACCATATTCATTATAGCCCCTATTCTAGCCTTAGCCTTAGCCCTAACTATGTGAGTCCCCCTGCCCATACCATACCCCCTCATCAATATAAACCTAGGAGTGTTGTTCATACTAGCAATATCAAGCCTAGCTGTCTACTCAATCCTATGATCCGGATGGGCCTCAAACTCAAAATACGCCCTAATCGGAGCCTTACGA…
	Phoca_vitulina_NC_001325	TTTATAATTAATATCATCTCACTAATTATCCCAATTCTCCTCGCCGTAGCTTTCCTAACATTAGTAGAACGGAAAGTACTAGGCTACATACAACTCCGAAAAGGACCCAACATCGTAGGACCCTACGGACTCCTACAACCCATCGCAGACGCCGTAAAACTATTCACCAAAGAGCCCCTACGACCACTAACATCTTCCACAACCATATTCATTATGGCCCCTATTCTAGCCTTAGCCCTAGCCCTAACTATATGAGTCCCCCTGCCCATACCATACCCCCTCATCAACATAAACCTAGGAGTGTTATTCATACTAGCAATATCAAGCCTAGCTGTCTACTCAATCTTATGATCCGGATGGGCCTCAAACTCAAAATACGCCCTAATCGGAGCCTTACGA…
	Phis_Baltic_NC_008433	TTTATAATTAATATCATCTCACTAATTATCCCAATTCTCCTCGCCGTAGCTTTCCTAACATTAGTGGAACGGAAAGTGCTAGGCTACATGCAACTCCGAAAAGGACCCAACATCGTAGGACCCTACGGACTCCTACAACCCATCGCAGACGCCGTAAAACTATTCACCAAAGAACCCCTACGACCACTAACATCTTCCACAACCATATTCATTATGGCTCCCATTCTAGCCTTAGCCTTAGCCCTAACCATATGAGTCCCCCTGCCTATACCATACCCCCTCATCAATATAAACCTAGGAGTGTTATTCATACTAGCAATATCAAGCCTGGCTGTCTACTCAATCCTATGATCCGGATGGGCCTCAAATTCAAAATACGCCCTAATCGGAGCCTTACGA…
	Phis_Ulukhaktok_SF_PH165	TTTATAATTAATATCATCTCACTAATTATCCCAATTCTCCTCGCCGTAGCTTTCCTAACATTAGTGGAACGGAAAGTGCTAGGCTACATGCAACTCCGAAAAGGACCCAACATCGTAGGACCCTACGGACTCCTACAACCCATCGCAGACGCCGTAAAACTATTCACCAAAGAACCCCTACGACCACTAACATCTTCCACAACCATATTCATTATGGCCCCTATTCTAGCCCTAGCCTTAGCCCTAACCATGTGAGTCCCCCTGCCTATACCATACCCCCTCATCAACATAAACCTGGGAGTGTTATTCATACTAGCAATATCAAGCCTAGCTGTCTACTCAATCCTATGATCCGGATGGGCCTCAAATTCAAAATACGCCCTAATCGGAGCCTTACGA…
	Phis_Saimaa_1235	TTTATAATTAATATCATCTCACTAATTATCCCAATTCTCCTCGCCGTAGCTTTCCTAACATTAGTGGAACGGAAAGTGCTAGGCTACATGCAACTCCGAAAAGGACCCAACATCGTAGGACCCTACGGACTCCTACAACCCATCGCAGACGCCGTAAAACTATTCACCAAAGAACCCCTACGACCACTAACATCTTCCACAACCATATTCATTATGGCCCCTATTCTAGCCCTAGCCTTAGCCCTAACCATGTGAGTCCCCCTGCCTATACCATACCCCCTCATCAACATAAACCTGGGAGTGCTATTCATACTAGCAATATCAAGCCTAGCTGTCTACTCAATCCTATGATCCGGATGGGCCTCAAATTCAAAATACGCCCTAATCGGAGCCTTACGA…
	Phis_Arviat_SF_PH187	TTTATAATTAATATCATCTCACTAATTATCCCAATTCTCCTCGCCGTAGCTTTCCTAACATTAGTGGAACGGAAAGTGCTAGGCTACATGCAACTCCGAAAAGGACCCAACATCGTAGGACCCTACGGACTCCTACAACCCATCGCAGACGCCGTAAAACTATTCACCAAAGAACCCCTACGACCACTAACATCTTCCACAACCATATTCATTATGGCCCCTATTCTAGCCTTAGCCTTAGCCCTAACCATGTGAGTCCCCCTGCCTATACCATACCCCCTCATCAACATAAACCTGGGAGTGTTATTCATACTAGCAATATCAAGCCTAGCTGTCTACTCAATCCTATGATCCGGATGGGCCTCAAATTCAAAATACGCCCTAATCGGAGCCTTACGA…
	Phis_Arviat_SM_PH169	TTTATAATTAATATCATCTCACTAATTATCCCAATTCTCCTCGCCGTAGCTTTCCTAACATTAGTGGAACGGAAAGTGCTAGGCTACATGCAACTCCGAAAAGGACCCAACATCGTAGGACCCTACGGACTCCTACAACCCATCGCAGACGCCGTAAAACTATTCACCAAAGAACCCCTACGACCACTAACATCTTCCACAACCATATTCATTATGGCTCCCATTCTAGCCTTAGCCTTAGCCCTAACCATGTGAGTCCCCCTGCCTATACCATACCCCCTCATCAATATAAACCTAGGAGTGTTATTCATACTAGCAATATCAAGCCTGGCTGTCTACTCAATCCTATGATCCGGATGGGCCTCAAATTCAAAATACGCCCTAATCGGAGCCTTACGA…
	Phis_Arviat_SM_PH186	TTTATAATTAATATCATCTCACTAATTATCCCAATTCTCCTCGCCGTAGCTTTCCTAACATTAGTGGAACGGAAAGTGCTAGGCTACATGCAACTCCGAAAAGGACCTAACATCGTAGGACCCTACGGACTCCTACAACCCATCGCAGACGCCGTAAAACTATTCACCAAAGAACCCCTACGACCACTAACATCTTCCACAACCATATTCATTATGGCCCCTATTCTAGCCTTAGCCTTAGCCCTAACCATGTGAGTCCCCCTGCCTATACCATACCCCCTCATCAACATAAACCTGGGAGTGTTATTCATACTAGCAATATCAAGCCTAGCTGTCTACTCAATCCTATGATCCGGATGGGCCTCAAATTCAAAATACGCCCTAATCGGAGCCTTACGA…
	Phis_Baltic_BG_06	TTTATAATTAATATCATCTCACTAATTATCCCAATTCTCCTCGCCGTAGCTTTCCTAACATTAGTGGAACGGAAAGTGCTAGGCTACATGCAACTCCGAAAAGGACCCAACATCGTAGGACCCTACGGACTCCTACAACCCATCGCAGACGCCGTAAAACTATTCACCAAAGAACCCCTACGACCACTAACATCTTCCACAACCATATTCATTATGGCCCCTATTCTAGCCTTAGCCTTAGCCCTAACCATGTGAGTCCCCCTGCCTATACCATACCCCCTCATCAACATAAACCTGGGAGTGTTATTCATACTAGCAATATCAAGCCTAGCTGTCTACTCAATCCTATGATCCGGATGGGCCTCAAATTCAAAATACGCCCTAATCGGAGCCTTACGA…
	Phis_Baltic_BG_09	TTTATAATTAATATCATCTCACTAATTATCCCAATTCTCCTCGCCGTAGCTTTCCTAACATTAGTGGAACGGAAAGTGCTAGGCTACATGCAACTCCGAAAAGGACCCAACATCGTAGGACCCTACGGACTCCTACAACCCATCGCAGACGCCGTAAAACTATTCACCAAAGAACCCCTACGACCACTAACATCTTCCACAACCATATTCATTATGGCTCCCATTCTAGCCTTAGCCTTAGCCCTAACCATGTGAGTCCCCCTGCCTATACCATACCCCCTCATCAATATAAACCTAGGAGTGTTATTCATACTAGCAATATCAAGCCTGGCTGTCTACTCAATCCTATGATCCGGATGGGCCTCAAATTCAAAATACGCCCTAATCGGAGCCTTACGA…
	Phis_Baltic_BG_12	TTTATAATTAATATCATCTCACTAATTATCCCAATTCTCCTCGCCGTAGCTTTCCTAACATTAGTGGAACGGAAAGTGCTAGGCTACATGCAACTCCGAAAAGGACCCAACATCGTAGGACCCTACGGACTCCTACAACCCATCGCAGACGCCGTAAAACTATTCACCAAAGAACCCCTACGACCACTAACATCTTCCACAACCATATTCATTATGGCCCCTATTCTAGCCTTAGCCTTAGCCCTAACCATGTGAGTCCCCCTGCCTATACCATACCCCCTCATCAACATAAACCTGGGAGTGTTATTCATACTAGCAATATCAAGCCTAGCTGTCTACTCAATCCTATGATCCGGATGGGCCTCAAATTCAAAATACGCCCTAATCGGAGCCTTACGA…
	Phis_Baltic_N4_04	TTTATAATTAATATCATCTCACTAATTATCCCAATTCTCCTCGCCGTAGCTTTCCTAACATTAGTGGAACGGAAAGTGCTAGGCTACATGCAACTCCGAAAAGGACCCAACATCGTAGGACCCTACGGACTCCTACAACCCATCGCAGACGCCGTAAAACTATTCACCAAAGAACCCCTACGACCACTAACATCTTCCACAACCATATTCATTATGGCCCCTATTCTAGCCTTAGCCTTAGCCCTAACCATGTGAGTCCCCCTGCCTATACCATACCCCCTCATCAACATAAACCTGGGAGTGTTATTCATACTAGCAATATCAAGCCTAGCTGTCTACTCAATCCTATGATCCGGATGGGCCTCAAATTCAAAATACGCCCTAATCGGAGCCTTACGA…
	Phis_Ittoq_LF_PH095	TTTATAATTAATATCATCTCACTAATTATCCCAATTCTCCTCGCCGTAGCTTTCCTAACATTAGTGGAACGGAAAGTGCTAGGCTACATGCAACTCCGAAAAGGACCCAACATCGTAGGACCCTACGGACTCCTACAACCCATCGCAGACGCCGTAAAACTATTCACCAAAGAACCCCTACGACCACTAACATCTTCCACAACCATATTCATTATGGCCCCTATTCTAGCCCTAGCCTTAGCCCTAACCATGTGAGTCCCCCTGCCTATACCATACCCCCTCATCAACATAAACCTGGGAGTGCTATTCATACTAGCAATATCAAGCCTAGCTGTCTACTCAATCCTATGATCCGGATGGGCCTCAAATTCAAAATACGCCCTAATCGGAGCCTTACGA…
	Phis_Baltic_NN12_07	TTTATAATTAATATCATCTCACTAATTATCCCAATTCTCCTCGCCGTAGCTTTCCTAACATTAGTGGAACGGAAAGTGCTAGGCTACATGCAACTCCGAAAAGGACCCAACATCGTAGGACCCTACGGACTCCTACAACCCATCGCAGACGCCGTAAAACTATTCACCAAAGAACCCCTACGACCACTAACATCTTCCACAACCATATTCATTATGGCTCCCATTCTAGCCTTAGCCTTAGCCCTAACCATGTGAGTCCCCCTGCCTATACCATACCCCCTCATCAATATAAACCTAGGAGTGTTATTCATACTAGCAATATCAAGCCTGGCTGTCTACTCAATCCTATGATCCGGATGGGCCTCAAATTCAAAATACGCCCTAATCGGAGCCTTACGA…
	Phis_Baltic_NN2_06	TTTATAATTAATATCATCTCACTAATTATCCCAATTCTCCTCGCCGTAGCTTTCCTAACATTAGTGGAACGGAAAGTGCTAGGCTACATGCAACTCCGAAAAGGACCCAACATCGTAGGACCCTACGGACTCCTACAACCCATCGCAGACGCCGTAAAACTATTCACCAAAGAACCCCTACGACCACTAACATCTTCCACAACCATATTCATTATGGCTCCCATTCTAGCCTTAGCCTTAGCCCTAACCATATGAGTCCCCCTGCCTATACCATACCCCCTCATCAATATAAACCTAGGAGTGTTATTCATACTAGCAATATCAAGCCTGGCTGTCTACTCAATCCTATGATCCGGATGGGCCTCAAATTCAAAATACGCCCTAATCGGAGCCTTACGA…
	Phis_Baltic_N3_09	TTTATAATTAATATCATCTCACTAATTATCCCAATTCTCCTCGCCGTAGCTTTCCTAACATTAGTGGAACGGAAAGTGCTAGGCTACATGCAACTCCGAAAAGGACCCAACATCGTAGGACCCTACGGACTCCTACAACCCATCGCAGACGCCGTAAAACTATTCACCAAAGAACCCCTACGACCACTAACATCTTCCACAACCATATTCATTATGGCCCCTATTCTAGCCTTAGCCTTAGCCCTAACCATGTGAGTCCCCCTGCCTATACCATACCCCCTCATCAACATAAACCTGGGAGTGTTATTCATACTAGCAATATCAAGCCTAGCTGTCTACTCAATCCTATGATCCGGATGGGCCTCAAATTCAAAATACGCCCTAATCGGAGCCTTACGA…
	Phis_Ittoq_LM_PH043	TTTATAATTAATATCATCTCACTAATTATCCCAATTCTCCTCGCCGTAGCTTTCCTAACATTAGTGGAACGGAAAGTGCTAGGCTACATGCAACTCCGAAAAGGACCCAACATCGTAGGACCCTACGGACTCCTACAACCCATCGCAGACGCCGTAAAACTATTCACCAAAGAACCCCTACGACCACTAACATCTTCCACAACCATATTCATTATGGCCCCTATTCTAGCCTTAGCCTTAGCCCTAACCATGTGAGTCCCCCTGCCTATACCATACCCCCTCATCAACATAAACCTGGGAGTGTTATTCATACTAGCAATATCAAGCCTAGCTGTCTACTCAATCCTATGATCCGGATGGGCCTCAAATTCAAAATACGCCCTAATCGGAGCCTTACGA…
	Phis_Ittoq_LM_PH085	TTTATAATTAATATCATCTCACTAATTATCCCAATTCTCCTCGCCGTAGCTTTCCTAACATTAGTGGAACGGAAAGTGCTAGGCTACATGCAACTCCGAAAAGGACCCAACATCGTAGGACCCTACGGACTCCTACAACCCATCGCAGACGCCGTAAAACTATTCACCAAAGAACCCCTACGACCACTAACATCTTCCACAACCATATTCATTATGGCCCCTATTCTAGCCTTAGCCTTAGCCCTAACCATGTGAGTCCCCCTGCCTATACCATACCCCCTCATCAACATAAACCTGGGAGTGTTATTCATACTAGCAATATCAAGCCTAGCTGTCTACTCAATCCTATGATCCGGATGGGCCTCAAATTCAAAATACGCCCTAATCGGAGCCTTACGA…
	Phis_Ittoq_SM_PH002	TTTATAATTAATATCATCTCACTAATTATCCCAATTCTCCTCGCCGTAGCTTTCCTAACATTAGTGGAACGGAAAGTACTAGGCTACATGCAACTCCGAAAAGGACCCAACATCGTAGGACCCTACGGACTCCTACAACCCATCGCAGACGCCGTAAAACTATTCACCAAAGAACCCCTACGACCACTAACATCTTCCACAACCATATTCATTATGGCCCCTATTCTAGCCCTAGCCTTAGCCCTAACCATGTGAGTCCCCCTGCCTATACCATACCCCCTCATCAACATAAACCTGGGAGTGTTATTCATACTAGCAATATCAAGCCTAGCTGTCTACTCAATCCTATGATCCGGATGGGCCTCAAATTCAAAATACGCCCTAATCGGAGCCTTACGA…
	Phis_Ittoq_SM_PH086	TTTATAATTAATATCATCTCACTAATTATCCCAATTCTCCTCGCCGTAGCTTTCCTAACATTAGTGGAACGGAAAGTGCTAGGCTACATGCAACTCCGAAAAGGACCCAACATCGTAGGACCCTACGGACTCCTACAACCCATCGCAGACGCCGTAAAACTATTCACCAAAGAACCCCTACGACCACTAACATCTTCCACAACCATATTCATTATAGCCCCTATTCTAGCCTTAGCCTTAGCCCTAACCATGTGAGTCCCCCTGCCTATACCATACCCCCTCATCAACATAAACCTGGGAGTGTTATTCATACTAGCAATATCAAGCCTAGCTGTCTACTCAATCTTATGATCCGGATGAGCCTCAAATTCAAAATACGCCCTAATCGGAGCCTTACGA…
	Phis_Ladoga_LG_02	TTTATAATTAATATCATCTCACTAATTATCCCAATTCTCCTCGCCGTAGCTTTCCTAACATTAGTGGAACGGAAAGTGCTAGGCTACATGCAACTCCGAAAAGGACCCAACATCGTAGGACCCTACGGACTCCTACAACCCATCGCAGACGCCGTAAAACTATTCACCAAAGAACCCCTACGACCACTAACATCTTCCACAACCATATTCATTATGGCCCCTATTCTAGCCTTAGCCTTAGCCCTAACCATGTGAGTCCCCCTGCCTATACCATACCCCCTCATCAACATAAACCTGGGAGTGTTATTCATACTAGCAATATCAAGCCTAGCTGTCTACTCAATCCTATGATCCGGATGGGCCTCAAATTCAAAATACGCCCTAATCGGAGCCTTACGA…
	Phis_Qaanaaq_LF_PH016	TTTATAATTAATATCATCTCACTAATTATCCCAATTCTCCTCGCCGTAGCTTTCCTAACATTAGTGGAACGGAAAGTGCTAGGCTACATGCAACTCCGAAAAGGACCCAACATCGTAGGACCCTACGGACTCCTACAACCCATCGCAGACGCCGTAAAACTATTCACCAAAGAACCCCTACGACCACTAACATCTTCCACAACCATATTCATTATAGCCCCTATTCTAGCCCTAGCCTTAGCCCTAACCATGTGAGTCCCCCTGCCTATACCATACCCCCTCATCAACATAAACCTGGGAGTGTTATTCATACTAGCAATATCAAGCCTAGCTGTCTACTCAATCCTATGATCCGGATGGGCCTCAAATTCAAAATACGCCCTAATCGGAGCCTTACGA…
	Phis_Ladoga_L2202	TTTATAATTAATATCATCTCACTAATTATCCCAATTCTCCTCGCCGTAGCTTTCCTAACATTAGTGGAACGGAAAGTGCTAGGCTACATGCAACTCCGAAAAGGACCCAACATCGTAGGACCCTACGGACTCCTACAACCCATCGCAGACGCCGTAAAACTATTCACCAAAGAACCCCTACGACCACTAACATCTTCCACAACCATATTCATTATGGCTCCCATTCTAGCCTTAGCCTTAGCCCTAACCATGTGAGTCCCCCTGCCTATACCATACCCCCTCATCAATATAAACCTAGGAGTGTTATTCATACTAGCAATATCAAGCCTGGCTGTCTACTCAATCCTATGATCCGGATGGGCCTCAAATTCAAAATACGCCCTAATCGGAGCCTTACGA…
	Phis_Qaanaaq_SM_PH027	TTTATAATTAATATCATCTCACTAATTATCCCAATTCTCCTCGCCGTAGCTTTCCTAACATTAGTGGAACGGAAAGTGCTAGGCTACATGCAACTCCGAAAAGGACCCAACATCGTAGGACCCTACGGACTCCTACAACCCATCGCAGACGCCGTAAAACTATTCACCAAAGAACCCCTACGACCACTAACATCTTCCACAACCATATTCATTATGGCCCCTATTCTAGCCCTAGCCTTAGCCCTAACCATGTGAGTCCCCCTGCCTATACCATACCCCCTCATCAACATAAACCTGGGAGTGTTATTCATACTAGCAATATCAAGCCTAGCTGTCTACTCAATCCTATGATCCGGATGGGCCTCAAATTCAAAATACGCCCTAATCGGAGCCTTACGA…
	Phis_Qaanaaq_SF_PH025	TTTATAATTAATATCATCTCACTAATTATCCCAATTCTCCTCGCCGTAGCTTTCCTAACATTAGTGGAACGGAAAGTGCTAGGCTACATGCAACTCCGAAAAGGACCCAACATCGTAGGACCCTACGGACTCCTACAACCCATCGCAGACGCCGTAAAACTATTCACCAAAGAACCCCTACGACCACTAACATCTTCCACAACCATATTCATTATAGCCCCTATTCTAGCCCTAGCCTTAGCCCTAACCATGTGAGTCCCCCTGCCTATACCATACCCCCTCATCAACATAAACCTAGGAGTGTTATTCATACTAGCAATATCAAGCCTAGCTGTCTACTCAATCCTATGATCCGGATGGGCCTCAAATTCAAAATACGCCCTAATCGGAGCCTTACGA…
	Phis_Ladoga_L1683	TTTATAATTAATATCATCTCACTAATTATCCCAATTCTCCTCGCCGTAGCTTTCCTAACATTAGTGGAACGGAAAGTGCTAGGCTACATGCAACTCCGAAAAGGACCCAACATCGTAGGACCCTACGGACTCCTACAACCCATCGCAGACGCCGTAAAACTATTCACCAAAGAACCCCTACGACCACTAACATCTTCCACAACCATATTCATTATGGCTCCCATTCTAGCCTTAGCCTTAGCCCTAACCATGTGAGTCCCCCTGCCTATACCATACCCCCTCATCAATATAAACCTAGGAGTGTTATTCATACTAGCAATATCAAGCCTGGCTGTCTACTCAATCCTATGATCCGGATGGGCCTCAAATTCAAAATACGCCCTAATCGGAGCCTTACGA…
	Phis_Qeqer_SM_PH115	TTTATAATTAATATCATCTCACTAATTATCCCAATTCTCCTCGCCGTAGCTTTCCTAACATTAGTGGAACGGAAAGTGCTAGGCTACATGCAACTCCGAAAAGGACCCAACATCGTAGGACCCTACGGACTCCTACAACCCATCGCAGACGCCGTAAAACTATTCACCAAAGAACCCCTACGACCACTAACATCTTCCACAACCATATTCATTATGGCCCCTATTATAGCCTTAGCCTTAGCCCTAACCATGTGAGTCCCCCTGCCTATACCATACCCCCTTATCAACATAAACCTGGGAGTGTTATTCATACTAGCAATATCAAGCCTAGCTGTCTACTCAATCCTATGATCCGGATGGGCCTCAAATTCAAAATACGCCCTAATCGGAGCCTTACGA…
	Phis_Ladoga_LM16	TTTATAATTAATATCATCTCACTAATTATCCCAATTCTCCTCGCCGTAGCTTTCCTAACATTAGTGGAACGGAAAGTGCTAGGCTACATGCAACTCCGAAAAGGACCCAACATCGTAGGACCCTACGGACTCCTACAACCCATCGCAGACGCCGTAAAACTATTCACCAAAGAACCCCTACGACCACTAACATCTTCCACAACCATATTCATTATGGCTCCCATTCTAGCCTTAGCCTTAGCCCTAACCATGTGAGTCCCCCTGCCTATACCATACCCCCTCATCAATATAAACCTAGGAGTGTTATTCATACTAGCAATATCAAGCCTGGCTGTCTACTCAATCCTATGATCCGGATGGGCCTCAAATTCAAAATACGCCCTAATCGGAGCCTTACGA…
	Phis_Qeqer_SF_PH114	TTTATAATTAATATCATCTCACTAATTATCCCAATTCTCCTCGCCGTAGCTTTCCTAACATTAGTGGAACGGAAAGTGCTAGGCTACATGCAACTCCGAAAAGGACCCAACATCGTAGGACCCTACGGACTCCTACAACCCATCGCAGACGCCGTAAAACTATTCACCAAAGAACCCCTACGACCACTAACATCTTCCACAACCATATTCATTATGGCCCCTATTCTAGCCTTAGCCTTAGCCCTAACCATGTGAGTCCCCCTGCCTATACCATACCCCCTCATCAACATAAACCTGGGAGTGTTATTCATACTAGCAATATCAAGCCTAGCTGTCTACTCAATCCTATGATCCGGATGGGCCTCAAATTCAAAATACGCCCTAATCGGAGCCTTACGA…
	Phis_Ladoga_L1501	TTTATAATTAATATCATCTCACTAATTATCCCAATTCTCCTCGCCGTAGCTTTCCTAACATTAGTGGAACGGAAAGTGCTAGGCTACATGCAACTCCGAAAAGGACCCAACATCGTAGGACCCTACGGACTCCTACAACCCATCGCAGACGCCGTAAAACTATTCACCAAAGAACCCCTACGACCACTAACATCTTCCACAACCATATTCATTATGGCTCCCATTCTAGCCTTAGCCTTAGCCCTAACCATGTGAGTCCCCCTGCCTATACCATACCCCCTCATCAATATAAACCTAGGAGTGTTATTCATACTAGCAATATCAAGCCTGGCTGTCTACTCAATCCTATGATCCGGATGGGCCTCAAATTCAAAATACGCCCTAATCGGAGCCTTACGA…
	Phis_Saimaa_1956	TTTATAATTAATATCATCTCACTAATTATCCCAATTCTCCTCGCCGTAGCTTTCCTAACATTAGTGGAACGGAAAGTGCTAGGCTACATGCAACTCCGAAAAGGACCCAACATCGTAGGACCCTACGGACTCCTACAACCCATCGCAGACGCCGTAAAACTATTCACCAAAGAACCCCTACGACCACTAACATCTTCCACAACCATATTCATTATGGCCCCTATTCTAGCCCTAGCCTTAGCCCTAACCATGTGAGTCCCCCTGCCTATACCATACCCCCTCATCAACATAAACCTGGGAGTGCTATTCATACTAGCAATATCAAGCCTAGCTGTCTACTCAATCCTATGATCCGGATGGGCCTCAAATTCAAAATACGCCCTAATCGGAGCCTTACGA…
	Phis_Saimaa_2333	TTTATAATTAATATCATCTCACTAATTATCCCAATTCTCCTCGCCGTAGCTTTCCTAACATTAGTGGAACGGAAAGTGCTAGGCTACATGCAACTCCGAAAAGGACCCAACATCGTAGGACCCTACGGACTCCTACAACCCATCGCAGACGCCGTAAAACTATTCACCAAAGAACCCCTACGACCACTAACATCTTCCACAACCATATTCATTATGGCCCCTATTCTAGCCCTAGCCTTAGCCCTAACCATGTGAGTCCCCCTGCCTATACCATACCCCCTCATCAACATAAACCTGGGAGTGCTATTCATACTAGCAATATCAAGCCTAGCTGTCTACTCAATCCTATGATCCGGATGGGCCTCAAATTCAAAATACGCCCTAATCGGAGCCTTACGA…
	Phis_Qaanaaq_SM_PH063	TTTATAATTAATATCATCTCACTAATTATCCCAATTCTCCTCGCCGTAGCTTTCCTAACATTAGTGGAACGGAAAGTGCTAGGCTACATGCAACTCCGAAAAGGACCCAACATCGTAGGACCCTACGGACTCCTACAACCCATCGCAGACGCCGTAAAACTATTCACCAAAGAACCCCTACGACCACTAACATCTTCCACAACCATATTCATTATGGCCCCCATTCTAGCCTTAGCCTTAGCCCTAACCATGTGAGTCCCCCTGCCTATACCATACCCCCTCATCAACATAAACCTGGGAGTGTTATTCATGCTAGCAATATCAAGCCTAGCTGTCTACTCAATCCTATGATCCGGATGGGCCTCAAATTCAAAATACGCCCTAATCGGAGCCTTACGA…
	Phis_Ittoq_LM_PH047	TTTATAATTAATATCATCTCACTAATTATCCCAATTCTCCTCGCCGTAGCTTTCCTAACATTAGTGGAACGGAAAGTGCTAGGCTACATGCAACTCCGAAAAGGACCCAACATCGTAGGACCCTACGGACTCCTACAACCCATCGCAGACGCCGTAAAACTATTCACCAAAGAACCCCTACGACCATTAACATCTTCCACAACCATATTCATTATAGCCCCTATTCTAGCCCTAGCCTTAGCCCTAACCATGTGAGTCCCCCTGCCTATACCATACCCCCTCATCAACATAAACCTGGGAGTGTTATTCATACTAGCAATATCAAGCCTAGCTGTCTACTCAATCCTATGATCCGGATGGGCCTCAAATTCAAAATACGCCCTAATCGGAGCCTTACGA…
	Phis_Svalbard_S6_07	TTTATAATTAATATCATCTCACTAATTATCCCAATTCTCCTCGCCGTAGCTTTCCTAACATTAGTGGAACGGAAAGTGCTAGGCTACATGCAACTCCGAAAAGGACCCAACATCGTAGGACCCTACGGACTCCTACAACCCATCGCAGACGCCGTAAAACTATTCACCAAAGAACCCCTACGACCACTAACATCTTCCACAACCATATTCATTATGGCCCCTATTCTAGCCCTAGCCTTAGCCCTAACCATGTGAGTCCCCCTGCCTATACCATACCCCCTCATCAACATAAACCTGGGAGTGCTATTCATACTAGCAATATCAAGCCTAGCTGTCTACTCAATCCTATGATCCGGATGGGCCTCAAATTCAAAATACGCCCTAATCGGAGCCTTACGA…
	Phis_Ulukhaktok_SM_PH161	TTTATAATTAATATCATCTCACTAATTATCCCAATTCTCCTCGCCGTAGCTTTCCTAACATTAGTGGAACGGAAAGTGCTAGGCTACATGCAACTCCGAAAAGGACCCAACATCGTAGGACCCTACGGACTCCTACAACCCATCGCAGACGCCGTAAAACTATTCACCAAAGAACCCCTACGACCACTAACATCTTCCACAACCATATTCATTATGGCCCCTATTCTAGCCTTAGCCTTAGCCCTAACCATGTGAGTCCCCCTGCCTATACCATACCCCCTCATCAACATAAACCTGGGAGTGTTATTCATACTAGCAATATCAAGCCTAGCTGTCTACTCAATCCTATGATCCGGATGGGCCTCAAATTCAAAATACGCCCTAATCGGAGCCTTACGA…
	Phis_Svalbard_S8_07	TTTATAATTAATATCATCTCACTAATTATCCCAATTCTCCTCGCCGTAGCTTTCCTAACATTAGTGGAACGGAAAGTGCTAGGCTACATGCAACTCCGAAAAGGACCCAACATCGTAGGACCCTACGGACTCCTACAACCCATCGCAGACGCCGTAAAACTATTCACCAAAGAACCCCTACGACCATTAACATCTTCCACAACCATATTCATTATAGCCCCTATTCTAGCCCTAGCCTTAGCCCTAACCATGTGAGTCCCCCTGCCTATACCATACCCCCTCATCAACATAAACCTGGGAGTGTTATTCATACTAGCAATATCAAGCCTAGCTGTCTACTCAATCCTATGATCCGGATGGGCCTCAAATTCAAAATACGCCCTAATCGGAGCCTTACGA…
	Phis_WhiteSea_WS1_14	TTTATAATTAATATCATCTCACTAATTATCCCAATTCTCCTCGCCGTAGCTTTCCTAACATTAGTGGAACGGAAAGTGCTAGGCTACATGCAACTCCGAAAAGGACCCAACATCGTAGGACCCTACGGACTCCTACAACCCATCGCAGACGCCGTAAAACTATTCACCAAAGAACCCCTACGACCACTAACATCTTCCACAACCATATTCATTATGGCTCCCATTCTAGCCTTAGCCTTAGCCCTAACCATGTGAGTCCCCCTGCCTATACCATACCCCCTCATCAATATAAACCTAGGAGTGTTATTCATACTAGCAATATCAAGCCTGGCTGTCTACTCAATCCTATGATCCGGATGGGCCTCAAATTCAAAATACGCCCTAATCGGAGCCTTACGA…
;
end;
