# Supplementary material for: Complex Origins and History of the Relict Fennoscandian Ringed Seals
Source: Ecol Evol. 2025 Mar 4;15(3):e71067. doi: 10.1002/ece3.71067 (PMC11879273; doi:10.1002/ece3.71067)
Supplement: Supplementary file 2 — File S2. [file ECE3-15-e71067-s003.nex]

#NEXUS
begin taxa;
	dimensions ntax=246;
	taxlabels
	'NC_008433__modified_'
	'baltic_BG_01'
	'baltic_BG_02'
	'baltic_BG_03'
	'baltic_BG_06'
	'baltic_BG_09'
	'baltic_BG_10'
	'baltic_BG_12'
	'baltic_N2_04'
	'baltic_N3_09'
	'baltic_N4_04'
	'baltic_N6_07'
	'baltic_N7_07'
	'baltic_N8_07'
	'baltic_NN1_06'
	'baltic_NN1_07'
	'baltic_NN10_07'
	'baltic_NN11_07'
	'baltic_NN12_07'
	'baltic_NN13_07'
	'baltic_NN2_06'
	'baltic_NN2_07'
	'baltic_NN3_07'
	'baltic_NN5_07'
	'baltic_NN8_07'
	'baltic_NN9_07'
	'baltic_PA4912'
	'baltic_PA4913'
	'baltic_PA8364'
	'ladoga_L1_92'
	'ladoga_L1_94'
	'ladoga_L1501'
	'ladoga_L1683'
	'ladoga_L1684'
	'ladoga_L2_94'
	'ladoga_L2195'
	'ladoga_L2202'
	'ladoga_L2308'
	'ladoga_L3_94'
	'ladoga_LG_01'
	'ladoga_LG_02'
	'ladoga_LG_03'
	'ladoga_LG_04'
	'ladoga_LG_05'
	'ladoga_LG_06'
	'ladoga_LM12'
	'ladoga_LM13'
	'ladoga_LM15'
	'ladoga_LM16'
	'ladoga_LM17'
	'Ittoq_SM_PH001'
	'Ittoq_SM_PH002'
	'Ittoq_SF_PH003'
	'Ittoq_LF_PH006'
	'Qaanaaq_LF_PH013'
	'Qaanaaq_LF_PH015'
	'Qaanaaq_LF_PH016'
	'Ittoq_SM_PH017'
	'Qaanaaq_SF_PH025'
	'Qaanaaq_SM_PH027'
	'Qaanaaq_SF_PH030'
	'Qaanaaq_SF_PH032'
	'Qaanaaq_LM_PH033'
	'Qeqer_SM_PH035'
	'Ittoq_SF_PH042'
	'Ittoq_LM_PH043'
	'Ittoq_LF_PH044'
	'Qaanaaq_LM_PH046'
	'Ittoq_LM_PH047'
	'Qaanaaq_LM_PH062'
	'Qaanaaq_SM_PH063'
	'Qaanaaq_SM_PH065'
	'Qaanaaq_LF_PH067'
	'Qaanaaq_SF_PH070'
	'Ittoq_SF_PH077'
	'Ittoq_LF_PH081'
	'Ittoq_LM_PH082'
	'Ittoq_LM_PH083'
	'Ittoq_LM_PH085'
	'Ittoq_SM_PH086'
	'Ittoq_SF_PH087'
	'Ittoq_SF_PH089'
	'Ittoq_LF_PH090'
	'Ittoq_SM_PH091'
	'Qaanaaq_LF_PH093'
	'Ittoq_LF_PH095'
	'Qaanaaq_SM_PH102'
	'Qeqer_SF_PH107'
	'Qeqer_SM_PH109'
	'Qeqer_SM_PH111'
	'Qeqer_SM_PH112'
	'Qeqer_SF?_PH113'
	'Qeqer_SF_PH114'
	'Qeqer_SM_PH115'
	'Qeqer_SM_PH116'
	'Kangia_LM_PH121'
	'Kangia_LF_PH122'
	'Kangia_SM_PH123'
	'Kangia_LM_PH124'
	'Kangia_SF_PH125'
	'Kangia_SF_PH126'
	'Kangia_SM_PH127'
	'Kangia_SM_PH128'
	'Kangia_LM_PH130'
	'Kangia_LM_PH131'
	'Kangia_LF_PH135'
	'Kangia_LF_PH136'
	'Kangia_LF_PH137'
	'Kangia_SF_PH146'
	'Kangia_LM_PH147'
	'Holman_SF_PH157'
	'Holman_LM_PH158'
	'Holman_SM_PH161'
	'Holman_LF_PH163'
	'Holman_SF_PH165'
	'Arviat_SM_PH169'
	'Arviat_SF_PH176'
	'Arviat_SM_PH185'
	'Arviat_SM_PH186'
	'Arviat_SF_PH187'
	'Holman_LM_PH190'
	'Holman_LM_PH194'
	'saimaa_1090'
	'saimaa_1235'
	'saimaa_1262'
	'saimaa_1270'
	'saimaa_1271'
	'saimaa_1482'
	'saimaa_1488'
	'saimaa_1552'
	'saimaa_1956'
	'saimaa_1957'
	'saimaa_1977'
	'saimaa_1983'
	'saimaa_2119'
	'saimaa_2221'
	'saimaa_2232'
	'saimaa_2233'
	'saimaa_2259'
	'saimaa_2277'
	'saimaa_2327'
	'saimaa_2332'
	'saimaa_2333'
	'saimaa_2337'
	'saimaa_2340'
	'saimaa_2341'
	'saimaa_2342'
	'saimaa_2343'
	'saimaa_2348'
	'saimaa_2350'
	'saimaa_2352'
	'saimaa_2353'
	'saimaa_2354'
	'saimaa_2356'
	'saimaa_2357'
	'saimaa_2363'
	'saimaa_2375'
	'saimaa_2376'
	'saimaa_2377'
	'saimaa_2379'
	'saimaa_2380'
	'saimaa_2382'
	'saimaa_2383'
	'saimaa_2392'
	'saimaa_2393'
	'saimaa_2395'
	'saimaa_2396'
	'saimaa_2397'
	'saimaa_2399'
	'saimaa_2402'
	'saimaa_2404'
	'saimaa_2411'
	'saimaa_2422'
	'saimaa_2427'
	'saimaa_2432'
	'saimaa_2433'
	'saimaa_2436'
	'saimaa_2440'
	'saimaa_2452'
	'saimaa_2454'
	'saimaa_2456'
	'saimaa_2472'
	'saimaa_2474'
	'saimaa_2477'
	'saimaa_2485'
	'saimaa_2496'
	'saimaa_2497'
	'saimaa_2499'
	'saimaa_2500'
	'saimaa_2501'
	'saimaa_2504'
	'saimaa_2506'
	'saimaa_2509'
	'saimaa_2511'
	'saimaa_2513'
	'saimaa_2514'
	'saimaa_2527'
	'saimaa_2528'
	'saimaa_2549'
	'saimaa_2550'
	'saimaa_2551'
	'saimaa_2555'
	'saimaa_2557'
	'saimaa_2563'
	'saimaa_2564'
	'saimaa_2565'
	'saimaa_2566'
	'saimaa_2567'
	'saimaa_2568'
	'saimaa_2569'
	'saimaa_2570'
	'saimaa_2572'
	'saimaa_2573'
	'saimaa_2574'
	'saimaa_2575'
	'saimaa_2577'
	'saimaa_2578'
	'saimaa_258'
	'saimaa_2584'
	'saimaa_2585'
	'saimaa_2586'
	'saimaa_2614'
	'saimaa_291'
	'saimaa_292'
	'saimaa_297'
	'saimaa_298'
	'saimaa_299'
	'saimaa_303'
	'saimaa_306'
	'saimaa_314'
	'saimaa_428'
	'saimaa_753'
	'saimaa_772'
	'saimaa_819'
	'svalbard_S10_07'
	'svalbard_S11_07'
	'svalbard_S11_96'
	'svalbard_S15_96'
	'svalbard_S18_96'
	'svalbard_S19_07'
	'svalbard_S20_07'
	'svalbard_S4_07'
	'svalbard_S6_07'
	'svalbard_S7_07'
	'svalbard_S8_07'
	'whitesea_WS1_14'
;
end;
begin characters;
	dimensions nchar=10713;
	format datatype=dna missing=? gap=-;
	matrix
	'NC_008433__modified_'	TTTATAATTAATATCATCTCACTAATTATCCCAATTCTCCTCGCCGTAGCTTTCCTAACATTAGTGGAACGGAAAGTGCTAGGCTACATGCAACTCCGAAAAGGACCCAACATCGTAGGACCCTACGGACTCCTACAACCCATCGCAGACGCCGTAAAACTATTCACCAAAGAACCCCTACGACCACTAACATCTTCCACAACCATATTCATTATGGCTCCCATTCTAGCCTTAGCCTTAGCCCTAACCATATGAGTCCCCCTGCCTATACCATACCCCCTCATCAATATAAACCTAGGAGTGTTATTCATACTAGCAATATCAAGCCTGGCTGTCTACTCAATCCTATGATCCGGATGGGCCTCAAATTCAAAATACGCCCTAATCGGAGCCTTACGA…
	'baltic_BG_01'	TTTATAATTAATATCATCTCACTAATTATCCCAATTCTCCTCGCCGTAGCTTTCCTAACATTAGTGGAACGGAAAGTGCTAGGCTACATGCAACTCCGAAAAGGACCCAACATCGTAGGACCCTACGGACTCCTACAACCCATCGCAGACGCCGTAAAACTATTCACCAAAGAACCCCTACGACCACTAACATCTTCCACAACCATATTCATTATGGCTCCCATTCTAGCCTTAGCCTTAGCCCTAACCATGTGAGTCCCCCTGCCTATACCATACCCCCTCATCAATATAAACCTAGGAGTGTTATTCATACTAGCAATATCAAGCCTGGCTGTCTACTCAATCCTATGATCCGGATGGGCCTCAAATTCAAAATACGCCCTAATCGGAGCCTTACGA…
	'baltic_BG_02'	TTTATAATTAATATCATCTCACTAATTATCCCAATTCTCCTCGCCGTAGCTTTCCTAACATTAGTGGAACGGAAAGTGCTAGGCTACATGCAACTCCGAAAAGGACCCAACATCGTAGGACCCTACGGACTCCTACAACCCATCGCAGACGCCGTAAAACTATTCACCAAAGAACCCCTACGACCACTAACATCTTCCACAACCATATTCATTATGGCTCCCATTCTAGCCTTAGCCTTAGCCCTAACCATGTGAGTCCCCCTGCCTATACCATACCCCCTCATCAATATAAACCTAGGAGTGTTATTCATACTAGCAATATCAAGCCTGGCTGTCTACTCAATCCTATGATCCGGATGGGCCTCAAATTCAAAATACGCCCTAATCGGAGCCTTACGA…
	'baltic_BG_03'	TTTATAATTAATATCATCTCACTAATTATCCCAATTCTCCTCGCCGTAGCTTTCCTAACATTAGTGGAACGGAAAGTGCTAGGCTACATGCAACTCCGAAAAGGACCCAACATCGTAGGACCCTACGGACTCCTACAACCCATCGCAGACGCCGTAAAACTATTCACCAAAGAACCCCTACGACCACTAACATCTTCCACAACCATATTCATTATAGCCCCTATTCTAGCCCTAGCCTTAGCCCTAACCATGTGAGTCCCCCTGCCTATACCATACCCCCTCATCAACATAAACCTGGGAGTGTTATTCATACTAGCAATATCAAGCCTAGCTGTCTACTCAATCCTATGATCCGGATGGGCCTCAAATTCAAAATACGCCCTAATCGGAGCCTTACGA…
	'baltic_BG_06'	TTTATAATTAATATCATCTCACTAATTATCCCAATTCTCCTCGCCGTAGCTTTCCTAACATTAGTGGAACGGAAAGTGCTAGGCTACATGCAACTCCGAAAAGGACCCAACATCGTAGGACCCTACGGACTCCTACAACCCATCGCAGACGCCGTAAAACTATTCACCAAAGAACCCCTACGACCACTAACATCTTCCACAACCATATTCATTATGGCCCCTATTCTAGCCTTAGCCTTAGCCCTAACCATGTGAGTCCCCCTGCCTATACCATACCCCCTCATCAACATAAACCTGGGAGTGTTATTCATACTAGCAATATCAAGCCTAGCTGTCTACTCAATCCTATGATCCGGATGGGCCTCAAATTCAAAATACGCCCTAATCGGAGCCTTACGA…
	'baltic_BG_09'	TTTATAATTAATATCATCTCACTAATTATCCCAATTCTCCTCGCCGTAGCTTTCCTAACATTAGTGGAACGGAAAGTGCTAGGCTACATGCAACTCCGAAAAGGACCCAACATCGTAGGACCCTACGGACTCCTACAACCCATCGCAGACGCCGTAAAACTATTCACCAAAGAACCCCTACGACCACTAACATCTTCCACAACCATATTCATTATGGCTCCCATTCTAGCCTTAGCCTTAGCCCTAACCATGTGAGTCCCCCTGCCTATACCATACCCCCTCATCAATATAAACCTAGGAGTGTTATTCATACTAGCAATATCAAGCCTGGCTGTCTACTCAATCCTATGATCCGGATGGGCCTCAAATTCAAAATACGCCCTAATCGGAGCCTTACGA…
	'baltic_BG_10'	TTTATAATTAATATCATCTCACTAATTATCCCAATTCTCCTCGCCGTAGCTTTCCTAACATTAGTGGAACGGAAAGTGCTAGGCTACATGCAACTCCGAAAAGGACCCAACATCGTAGGACCCTACGGACTCCTACAACCCATCGCAGACGCCGTAAAACTATTCACCAAAGAACCCCTACGACCACTAACATCTTCCACAACCATATTCATTATGGCTCCCATTCTAGCCTTAGCCTTAGCCCTAACCATGTGAGTCCCCCTGCCTATACCATACCCCCTCATCAATATAAACCTAGGAGTGTTATTCATACTAGCAATATCAAGCCTGGCTGTCTACTCAATCCTATGATCCGGATGGGCCTCAAATTCAAAATACGCCCTAATCGGAGCCTTACGA…
	'baltic_BG_12'	TTTATAATTAATATCATCTCACTAATTATCCCAATTCTCCTCGCCGTAGCTTTCCTAACATTAGTGGAACGGAAAGTGCTAGGCTACATGCAACTCCGAAAAGGACCCAACATCGTAGGACCCTACGGACTCCTACAACCCATCGCAGACGCCGTAAAACTATTCACCAAAGAACCCCTACGACCACTAACATCTTCCACAACCATATTCATTATGGCCCCTATTCTAGCCTTAGCCTTAGCCCTAACCATGTGAGTCCCCCTGCCTATACCATACCCCCTCATCAACATAAACCTGGGAGTGTTATTCATACTAGCAATATCAAGCCTAGCTGTCTACTCAATCCTATGATCCGGATGGGCCTCAAATTCAAAATACGCCCTAATCGGAGCCTTACGA…
	'baltic_N2_04'	TTTATAATTAATATCATCTCACTAATTATCCCAATTCTCCTCGCCGTAGCTTTCCTAACATTAGTGGAACGGAAAGTGCTAGGCTACATGCAACTCCGAAAAGGACCCAACATCGTAGGACCCTACGGACTCCTACAACCCATCGCAGACGCCGTAAAACTATTCACCAAAGAACCCCTACGACCACTAACATCTTCCACAACCATATTCATTATGGCTCCCATTCTAGCCTTAGCCTTAGCCCTAACCATGTGAGTCCCCCTGCCTATACCATACCCCCTCATCAATATAAACCTAGGAGTGTTATTCATACTAGCAATATCAAGCCTGGCTGTCTACTCAATCCTATGATCCGGATGGGCCTCAAATTCAAAATACGCCCTAATCGGAGCCTTACGA…
	'baltic_N3_09'	TTTATAATTAATATCATCTCACTAATTATCCCAATTCTCCTCGCCGTAGCTTTCCTAACATTAGTGGAACGGAAAGTGCTAGGCTACATGCAACTCCGAAAAGGACCCAACATCGTAGGACCCTACGGACTCCTACAACCCATCGCAGACGCCGTAAAACTATTCACCAAAGAACCCCTACGACCACTAACATCTTCCACAACCATATTCATTATGGCCCCTATTCTAGCCTTAGCCTTAGCCCTAACCATGTGAGTCCCCCTGCCTATACCATACCCCCTCATCAACATAAACCTGGGAGTGTTATTCATACTAGCAATATCAAGCCTAGCTGTCTACTCAATCCTATGATCCGGATGGGCCTCAAATTCAAAATACGCCCTAATCGGAGCCTTACGA…
	'baltic_N4_04'	TTTATAATTAATATCATCTCACTAATTATCCCAATTCTCCTCGCCGTAGCTTTCCTAACATTAGTGGAACGGAAAGTGCTAGGCTACATGCAACTCCGAAAAGGACCCAACATCGTAGGACCCTACGGACTCCTACAACCCATCGCAGACGCCGTAAAACTATTCACCAAAGAACCCCTACGACCACTAACATCTTCCACAACCATATTCATTATGGCCCCTATTCTAGCCTTAGCCTTAGCCCTAACCATGTGAGTCCCCCTGCCTATACCATACCCCCTCATCAACATAAACCTGGGAGTGTTATTCATACTAGCAATATCAAGCCTAGCTGTCTACTCAATCCTATGATCCGGATGGGCCTCAAATTCAAAATACGCCCTAATCGGAGCCTTACGA…
	'baltic_N6_07'	TTTATAATTAATATCATCTCACTAATTATCCCAATTCTCCTCGCCGTAGCTTTCCTAACATTAGTGGAACGGAAAGTGCTAGGCTACATGCAACTCCGAAAAGGACCCAACATCGTAGGACCCTACGGACTCCTACAACCCATCGCAGACGCCGTAAAACTATTCACCAAAGAACCCCTACGACCACTAACATCTTCCACAACCATATTCATTATGGCTCCCATTCTAGCCTTAGCCTTAGCCCTAACCATGTGAGTCCCCCTGCCTATACCATACCCCCTCATCAATATAAACCTAGGAGTGTTATTCATACTAGCAATATCAAGCCTGGCTGTCTACTCAATCCTATGATCCGGATGGGCCTCAAATTCAAAATACGCCCTAATCGGAGCCTTACGA…
	'baltic_N7_07'	TTTATAATTAATATCATCTCACTAATTATCCCAATTCTCCTCGCCGTAGCTTTCCTAACATTAGTGGAACGGAAAGTGCTAGGCTACATGCAACTCCGAAAAGGACCCAACATCGTAGGACCCTACGGACTCCTACAACCCATCGCAGACGCCGTAAAACTATTCACCAAAGAACCCCTACGACCACTAACATCTTCCACAACCATATTCATTATGGCTCCCATTCTAGCCTTAGCCTTAGCCCTAACCATATGAGTCCCCCTGCCTATACCATACCCCCTCATCAATATAAACCTAGGAGTGTTATTCATACTAGCAATATCAAGCCTGGCTGTCTACTCAATCCTATGATCCGGATGGGCCTCAAATTCAAAATACGCCCTAATCGGAGCCTTACGA…
	'baltic_N8_07'	TTTATAATTAATATCATCTCACTAATTATCCCAATTCTCCTCGCCGTAGCTTTCCTAACATTAGTGGAACGGAAAGTGCTAGGCTACATGCAACTCCGAAAAGGACCCAACATCGTAGGACCCTACGGACTCCTACAACCCATCGCAGACGCCGTAAAACTATTCACCAAAGAACCCCTACGACCACTAACATCTTCCACAACCATATTCATTATGGCTCCCATTCTAGCCTTAGCCTTAGCCCTAACCATGTGAGTCCCCCTGCCTATACCATACCCCCTCATCAATATAAACCTAGGAGTGTTATTCATACTAGCAATATCAAGCCTGGCTGTCTACTCAATCCTATGATCCGGATGGGCCTCAAATTCAAAATACGCCCTAATCGGAGCCTTACGA…
	'baltic_NN1_06'	TTTATAATTAATATCATCTCACTAATTATCCCAATTCTCCTCGCCGTAGCTTTCCTAACATTAGTGGAACGGAAAGTGCTAGGCTACATGCAACTCCGAAAAGGACCCAACATCGTAGGACCCTACGGACTCCTACAACCCATCGCAGACGCCGTAAAACTATTCACCAAAGAACCCCTACGACCACTAACATCTTCCACAACCATATTCATTATGGCTCCCATTCTAGCCTTAGCCTTAGCCCTAACCATATGAGTCCCCCTGCCTATACCATACCCCCTCATCAATATAAACCTAGGAGTGTTATTCATACTAGCAATATCAAGCCTGGCTGTCTACTCAATCCTATGATCCGGATGGGCCTCAAATTCAAAATACGCCCTAATCGGAGCCTTACGA…
	'baltic_NN1_07'	TTTATAATTAATATCATCTCACTAATTATCCCAATTCTCCTCGCCGTAGCTTTCCTAACATTAGTGGAACGGAAAGTGCTAGGCTACATGCAACTCCGAAAAGGACCCAACATCGTAGGACCCTACGGACTCCTACAACCCATCGCAGACGCCGTAAAACTATTCACCAAAGAACCCCTACGACCACTAACATCTTCCACAACCATATTCATTATGGCCCCTATTCTAGCCTTAGCCTTAGCCCTAACCATGTGAGTCCCCCTGCCTATACCATACCCCCTCATCAACATAAACCTGGGAGTGTTATTCATACTAGCAATATCAAGCCTAGCTGTCTACTCAATCCTATGATCCGGATGGGCCTCAAATTCAAAATACGCCCTAATCGGAGCCTTACGA…
	'baltic_NN10_07'	TTTATAATTAATATCATCTCACTAATTATCCCAATTCTCCTCGCCGTAGCTTTCCTAACATTAGTGGAACGGAAAGTGCTAGGCTACATGCAACTCCGAAAAGGACCCAACATCGTAGGACCCTACGGACTCCTACAACCCATCGCAGACGCCGTAAAACTATTCACCAAAGAACCCCTACGACCACTAACATCTTCCACAACCATATTCATTATGGCTCCCATTCTAGCCTTAGCCTTAGCCCTAACCATGTGAGTCCCCCTGCCTATACCATATCCCCTCATCAATATAAACCTAGGAGTGTTATTCATACTAGCAATATCAAGCCTGGCTGTCTACTCAATCCTATGATCCGGATGGGCCTCAAATTCAAAATACGCCCTAATCGGAGCCTTACGA…
	'baltic_NN11_07'	TTTATAATTAATATCATCTCACTAATTATCCCAATTCTCCTCGCCGTAGCTTTCCTAACATTAGTGGAACGGAAAGTGCTAGGCTACATGCAACTCCGAAAAGGACCCAACATCGTAGGACCCTACGGACTCCTACAACCCATCGCAGACGCCGTAAAACTATTCACCAAAGAACCCCTACGACCACTAACATCTTCCACAACCATATTCATTATGGCTCCCATTCTAGCCTTAGCCTTAGCCCTAACCATGTGAGTCCCCCTGCCTATACCATACCCCCTCATCAATATAAACCTAGGAGTGTTATTCATACTAGCAATATCAAGCCTGGCTGTCTACTCAATCCTATGATCCGGATGGGCCTCAAATTCAAAATACGCCCTAATCGGAGCCTTACGA…
	'baltic_NN12_07'	TTTATAATTAATATCATCTCACTAATTATCCCAATTCTCCTCGCCGTAGCTTTCCTAACATTAGTGGAACGGAAAGTGCTAGGCTACATGCAACTCCGAAAAGGACCCAACATCGTAGGACCCTACGGACTCCTACAACCCATCGCAGACGCCGTAAAACTATTCACCAAAGAACCCCTACGACCACTAACATCTTCCACAACCATATTCATTATGGCTCCCATTCTAGCCTTAGCCTTAGCCCTAACCATGTGAGTCCCCCTGCCTATACCATACCCCCTCATCAATATAAACCTAGGAGTGTTATTCATACTAGCAATATCAAGCCTGGCTGTCTACTCAATCCTATGATCCGGATGGGCCTCAAATTCAAAATACGCCCTAATCGGAGCCTTACGA…
	'baltic_NN13_07'	TTTATAATTAATATCATCTCACTAATTATCCCAATTCTCCTCGCCGTAGCTTTCCTAACATTAGTGGAACGGAAAGTGCTAGGCTACATGCAACTCCGAAAAGGACCCAACATCGTAGGACCCTACGGACTCCTACAACCCATCGCAGACGCCGTAAAACTATTCACCAAAGAACCCCTACGACCACTAACATCTTCCACAACCATATTCATTATGGCTCCCATTCTAGCCTTAGCCTTAGCCCTAACCATATGAGTCCCCCTGCCTATACCATACCCCCTCATCAATATAAACCTAGGAGTGTTATTCATACTAGCAATATCAAGCCTGGCTGTCTACTCAATCCTATGATCCGGATGGGCCTCAAATTCAAAATACGCCCTAATCGGAGCCTTACGA…
	'baltic_NN2_06'	TTTATAATTAATATCATCTCACTAATTATCCCAATTCTCCTCGCCGTAGCTTTCCTAACATTAGTGGAACGGAAAGTGCTAGGCTACATGCAACTCCGAAAAGGACCCAACATCGTAGGACCCTACGGACTCCTACAACCCATCGCAGACGCCGTAAAACTATTCACCAAAGAACCCCTACGACCACTAACATCTTCCACAACCATATTCATTATGGCTCCCATTCTAGCCTTAGCCTTAGCCCTAACCATATGAGTCCCCCTGCCTATACCATACCCCCTCATCAATATAAACCTAGGAGTGTTATTCATACTAGCAATATCAAGCCTGGCTGTCTACTCAATCCTATGATCCGGATGGGCCTCAAATTCAAAATACGCCCTAATCGGAGCCTTACGA…
	'baltic_NN2_07'	TTTATAATTAATATCATCTCACTAATTATCCCAATTCTCCTCGCCGTAGCTTTCCTAACATTAGTGGAACGGAAAGTGCTAGGCTACATGCAACTCCGAAAAGGACCCAACATCGTAGGACCCTACGGACTCCTACAACCCATCGCAGACGCCGTAAAACTATTCACCAAAGAACCCCTACGACCACTAACATCTTCCACAACCATATTCATTATGGCCCCTATTCTAGCCTTAGCCTTAGCCCTAACCATGTGAGTCCCCCTGCCTATACCATACCCCCTCATCAACATAAACCTGGGAGTGTTATTCATACTAGCAATATCAAGCTTAGCTGTCTACTCAATCCTATGATCCGGATGGGCCTCAAATTCAAAATACGCCCTAATCGGAGCCTTACGA…
	'baltic_NN3_07'	TTTATAATTAATATCATCTCACTAATTATCCCAATTCTCCTCGCCGTAGCTTTCCTAACATTAGTGGAACGGAAAGTGCTAGGCTACATGCAACTCCGAAAAGGACCCAACATCGTAGGACCCTACGGACTCCTACAACCCATCGCAGACGCCGTAAAACTATTCACCAAAGAACCCCTACGACCACTAACATCTTCCACAACCATATTCATTATGGCCCCTATTCTAGCCTTAGCCTTAGCCCTAACCATGTGAGTCCCCCTGCCTATACCATACCCCCTCATCAACATAAACCTGGGAGTGTTATTCATACTAGCAATATCAAGCCTAGCTGTCTACTCAATCCTATGATCCGGATGGGCCTCAAATTCAAAATACGCCCTAATCGGAGCCTTACGA…
	'baltic_NN5_07'	TTTATAATTAATATCATCTCACTAATTATCCCAATTCTCCTCGCCGTAGCTTTCCTAACATTAGTGGAACGGAAAGTGCTAGGCTACATGCAACTCCGAAAAGGACCCAACATCGTAGGACCCTACGGACTCCTACAACCCATCGCAGACGCCGTAAAACTATTCACCAAAGAACCCCTACGACCGCTAACATCTTCCACAACCATATTCATTATGGCTCCCATTCTAGCCTTAGCCTTAGCCCTAACCATGTGAGTCCCCCTGCCTATACCATACCCCCTCATTAATATAAACCTAGGAGTGTTATTCATACTAGCAATATCAAGCCTGGCTGTCTACTCAATCCTATGATCCGGATGGGCCTCAAATTCAAAATACGCCCTAATCGGAGCCTTACGA…
	'baltic_NN8_07'	TTTATAATTAATATCATCTCACTAATTATCCCAATTCTCCTCGCCGTAGCTTTCCTAACATTAGTGGAACGGAAAGTGCTAGGCTACATGCAACTCCGAAAAGGACCCAACATCGTAGGACCCTACGGACTCCTACAACCCATCGCAGACGCCGTAAAACTATTCACCAAAGAACCCCTACGACCACTAACATCTTCCACAACCATATTCATTATGGCCCCTATTCTAGCCTTAGCCTTAGCCCTAACCATGTGAGTCCCCCTGCCTATACCATACCCCCTCATCAACATAAACCTGGGAGTGTTATTCATACTAGCAATATCAAGCCTAGCTGTCTACTCAATCCTATGATCCGGATGGGCCTCAAATTCAAAATACGCCCTAATCGGAGCCTTACGA…
	'baltic_NN9_07'	TTTATAATTAATATCATCTCACTAATTATCCCAATTCTCCTCGCCGTAGCTTTCCTAACATTAGTGGAACGGAAAGTGCTAGGCTACATGCAACTCCGAAAAGGACCCAACATCGTAGGACCCTACGGACTCCTACAACCCATCGCAGACGCCGTAAAACTATTCACCAAAGAACCCCTACGACCACTAACATCTTCCACAACCATATTCATTATGGCCCCTATTCTAGCCTTAGCCTTAGCCCTAACCATGTGAGTCCCCCTGCCTATACCATACCCCCTCATCAACATAAACCTGGGAGTGTTATTCATACTAGCAATATCAAGCCTAGCTGTCTACTCAATCCTATGATCCGGATGGGCCTCAAATTCAAAATACGCCCTAATCGGAGCCTTACGA…
	'baltic_PA4912'	TTTATAATTAATATCATCTCACTAATTATCCCAATTCTCCTCGCCGTAGCTTTCCTAACATTAGTGGAACGGAAAGTGCTAGGCTACATGCAACTCCGAAAAGGACCCAACATCGTAGGACCCTACGGACTCCTACAACCCATCGCAGACGCCGTAAAACTATTCACCAAAGAACCCCTACGACCACTAACATCTTCCACAACCATATTCATTATGGCCCCTATTCTAGCCTTAGCCTTAGCCCTAACCATGTGAGTCCCCCTGCCTATACCATACCCCCTCATCAACATAAACCTGGGAGTGTTATTCATACTAGCAATATCAAGCCTAGCTGTCTACTCAATCCTATGATCCGGATGGGCCTCAAATTCAAAATACGCCCTAATCGGAGCCTTACGA…
	'baltic_PA4913'	TTTATAATTAATATCATCTCACTAATTATCCCAATTCTCCTCGCCGTAGCTTTCCTAACATTAGTGGAACGGAAAGTGCTAGGCTACATGCAACTCCGAAAAGGACCCAACATCGTAGGACCCTACGGACTCCTACAACCCATCGCAGACGCCGTAAAACTATTCACCAAAGAACCCCTACGACCACTAACATCTTCCACAACCATATTCATTATGGCCCCTATTCTAGCCTTAGCCTTAGCCCTAACCATGTGAGTCCCCCTGCCTATACCATACCCCCTCATCAACATAAACCTGGGAGTGTTATTCATACTAGCAATATCAAGCCTAGCTGTCTACTCAATCCTATGATCCGGATGGGCCTCAAATTCAAAATACGCCCTAATCGGAGCCTTACGA…
	'baltic_PA8364'	TTTATAATTAATATCATCTCACTAATTATCCCAATTCTCCTCGCCGTAGCTTTCCTAACATTAGTGGAACGGAAAGTGCTAGGCTACATGCAACTCCGAAAAGGACCCAACATCGTAGGACCCTACGGACTCCTACAACCCATCGCAGACGCCGTAAAACTATTCACCAAAGAACCCCTACGACCACTAACATCTTCCACAACCATATTCATTATGGCCCCTATTCTAGCCTTAGCCTTAGCCCTAACCATGTGAGTCCCCCTGCCTATACCATACCCCCTCATCAACATAAACCTGGGAGTGTTATTCATACTAGCAATATCAAGCCTAGCTGTCTACTCAATCCTATGATCCGGATGGGCCTCAAATTCAAAATACGCCCTAATCGGAGCCTTACGA…
	'ladoga_L1_92'	TTTATAATTAATATCATCTCACTAATTATCCCAATTCTCCTCGCCGTAGCTTTCCTAACATTAGTGGAACGGAAAGTGCTAGGCTACATGCAACTCCGAAAAGGACCCAACATCGTAGGACCCTACGGACTCCTACAACCCATCGCAGACGCCGTAAAACTATTCACCAAAGAACCCCTACGACCACTAACATCTTCCACAACCATATTCATTATGGCTCCCATTCTAGCCTTAGCCTTAGCCCTAACCATGTGAGTCCCCCTGCCTATACCATACCCCCTCATCAATATAAACCTAGGAGTGTTATTCATACTAGCAATATCAAGCCTGGCTGTCTACTCAATCCTATGATCCGGATGGGCCTCAAATTCAAAATACGCCCTAATCGGAGCCTTACGA…
	'ladoga_L1_94'	TTTATAATTAATATCATCTCACTAATTATCCCAATTCTCCTCGCCGTAGCTTTCCTAACATTAGTGGAACGGAAAGTGCTAGGCTACATGCAACTCCGAAAAGGACCCAACATCGTAGGACCCTACGGACTCCTACAACCCATCGCAGACGCCGTAAAACTATTCACCAAAGAACCCCTACGACCACTAACATCTTCCACAACCATATTCATTATGGCTCCCATTCTAGCCTTAGCCTTAGCCCTAACCATGTGAGTCCCCCTGCCTATACCATACCCCCTCATCAATATAAACCTAGGAGTGTTATTCATACTAGCAATATCAAGCCTGGCTGTCTACTCAATCCTATGATCCGGATGGGCCTCAAATTCAAAATACGCCCTAATCGGAGCCTTACGA…
	'ladoga_L1501'	TTTATAATTAATATCATCTCACTAATTATCCCAATTCTCCTCGCCGTAGCTTTCCTAACATTAGTGGAACGGAAAGTGCTAGGCTACATGCAACTCCGAAAAGGACCCAACATCGTAGGACCCTACGGACTCCTACAACCCATCGCAGACGCCGTAAAACTATTCACCAAAGAACCCCTACGACCACTAACATCTTCCACAACCATATTCATTATGGCTCCCATTCTAGCCTTAGCCTTAGCCCTAACCATGTGAGTCCCCCTGCCTATACCATACCCCCTCATCAATATAAACCTAGGAGTGTTATTCATACTAGCAATATCAAGCCTGGCTGTCTACTCAATCCTATGATCCGGATGGGCCTCAAATTCAAAATACGCCCTAATCGGAGCCTTACGA…
	'ladoga_L1683'	TTTATAATTAATATCATCTCACTAATTATCCCAATTCTCCTCGCCGTAGCTTTCCTAACATTAGTGGAACGGAAAGTGCTAGGCTACATGCAACTCCGAAAAGGACCCAACATCGTAGGACCCTACGGACTCCTACAACCCATCGCAGACGCCGTAAAACTATTCACCAAAGAACCCCTACGACCACTAACATCTTCCACAACCATATTCATTATGGCTCCCATTCTAGCCTTAGCCTTAGCCCTAACCATGTGAGTCCCCCTGCCTATACCATACCCCCTCATCAATATAAACCTAGGAGTGTTATTCATACTAGCAATATCAAGCCTGGCTGTCTACTCAATCCTATGATCCGGATGGGCCTCAAATTCAAAATACGCCCTAATCGGAGCCTTACGA…
	'ladoga_L1684'	TTTATAATTAATATCATCTCACTAATTATCCCAATTCTCCTCGCCGTAGCTTTCCTAACATTAGTGGAACGGAAAGTGCTAGGCTACATGCAACTCCGAAAAGGACCCAACATCGTAGGACCCTACGGACTCCTACAACCCATCGCAGACGCCGTAAAACTATTCACCAAAGAACCCCTACGACCACTAACATCTTCCACAACCATATTCATTATGGCTCCCATTCTAGCCTTAGCCTTAGCCCTAACCATGTGAGTCCCCCTGCCTATACCATACCCCCTCATCAATATAAACCTAGGAGTGTTATTCATACTAGCAATATCAAGCCTGGCTGTCTACTCAATCCTATGATCCGGATGGGCCTCAAATTCAAAATACGCCCTAATCGGAGCCTTACGA…
	'ladoga_L2_94'	TTTATAATTAATATCATCTCACTAATTATCCCAATTCTCCTCGCCGTAGCTTTCCTAACATTAGTGGAACGGAAAGTGCTAGGCTACATGCAACTCCGAAAAGGACCCAACATCGTAGGACCCTACGGACTCCTACAACCCATCGCAGACGCCGTAAAACTATTCACCAAAGAACCCCTACGACCACTAACATCTTCCACAACCATATTCATTATGGCTCCCATTCTAGCCTTAGCCTTAGCCCTAACCATGTGAGTCCCCCTGCCTATACCATACCCCCTCATCAATATAAACCTAGGAGTGTTATTCATACTAGCAATATCAAGCCTGGCTGTCTACTCAATCCTATGATCCGGATGGGCCTCAAATTCAAAATACGCCCTAATCGGAGCCTTACGA…
	'ladoga_L2195'	TTTATAATTAATATCATCTCACTAATTATCCCAATTCTCCTCGCCGTAGCTTTCCTAACATTAGTGGAACGGAAAGTGCTAGGCTACATGCAACTCCGAAAAGGACCCAACATCGTAGGACCCTACGGACTCCTACAACCCATCGCAGACGCCGTAAAACTATTCACCAAAGAACCCCTACGACCACTAACATCTTCCACAACCATATTCATTATGGCTCCCATTCTAGCCTTAGCCTTAGCCCTAACCATGTGAGCCCCCCTGCCTATACCATACCCCCTCATCAATATAAACCTAGGAGTGTTATTCATACTAGCAATATCAAGCCTGGCTGTCTACTCAATCCTATGATCCGGATGGGCCTCAAATTCAAAATACGCCCTAATCGGAGCCTTACGA…
	'ladoga_L2202'	TTTATAATTAATATCATCTCACTAATTATCCCAATTCTCCTCGCCGTAGCTTTCCTAACATTAGTGGAACGGAAAGTGCTAGGCTACATGCAACTCCGAAAAGGACCCAACATCGTAGGACCCTACGGACTCCTACAACCCATCGCAGACGCCGTAAAACTATTCACCAAAGAACCCCTACGACCACTAACATCTTCCACAACCATATTCATTATGGCTCCCATTCTAGCCTTAGCCTTAGCCCTAACCATGTGAGTCCCCCTGCCTATACCATACCCCCTCATCAATATAAACCTAGGAGTGTTATTCATACTAGCAATATCAAGCCTGGCTGTCTACTCAATCCTATGATCCGGATGGGCCTCAAATTCAAAATACGCCCTAATCGGAGCCTTACGA…
	'ladoga_L2308'	TTTATAATTAATATCATCTCACTAATTATCCCAATTCTCCTCGCCGTAGCTTTCCTAACATTAGTGGAACGGAAAGTGCTAGGCTACATGCAACTCCGAAAAGGACCCAACATCGTAGGACCCTACGGACTCCTACAACCCATCGCAGACGCCGTAAAACTATTCACCAAAGAACCCCTACGACCACTAACATCTTCCACAACCATATTCATTATGGCCCCTATTCTAGCCTTAGCCTTAGCCCTAACCATGTGAGTCCCCCTGCCTATACCATACCCCCTCATCAACATAAACCTGGGAGTGTTATTCATACTAGCAATATCAAGCCTAGCTGTCTACTCAATCCTATGATCCGGATGGGCCTCAAATTCAAAATACGCCCTAATCGGAGCCTTACGA…
	'ladoga_L3_94'	TTTATAATTAATATCATCTCACTAATTATCCCAATTCTCCTCGCCGTAGCTTTCCTAACATTAGTGGAACGGAAAGTGCTAGGCTACATGCAACTCCGAAAAGGACCCAACATCGTAGGACCCTACGGACTCCTACAACCCATCGCAGACGCCGTAAAACTATTCACCAAAGAACCCCTACGACCACTAACATCTTCCACAACCATATTCATTATGGCTCCCATTCTAGCCTTAGCCTTAGCCCTAACCATGTGAGTCCCCCTGCCTATACCATACCCCCTCATCAATATAAACCTAGGAGTGTTATTCATACTAGCAATATCAAGCCTGGCTGTCTACTCAATCCTATGATCCGGATGGGCCTCAAATTCAAAATACGCCCTAATCGGAGCCTTACGA…
	'ladoga_LG_01'	TTTATAATTAATATCATCTCACTAATTATCCCAATTCTCCTCGCCGTAGCTTTCCTAACATTAGTGGAACGGAAAGTGCTAGGCTACATGCAACTCCGAAAAGGACCCAACATCGTAGGACCCTACGGACTCCTACAACCCATCGCAGACGCCGTAAAACTATTCACCAAAGAACCCCTACGACCACTAACATCTTCCACAACCATATTCATTATGGCTCCCATTCTAGCCTTAGCCTTAGCCCTAACCATGTGAGTCCCCCTGCCTATACCATACCCCCTCATCAATATAAACCTAGGAGTGTTATTCATACTAGCAATATCAAGCCTGGCTGTCTACTCAATCCTATGATCCGGATGGGCCTCAAATTCAAAATACGCCCTAATCGGAGCCTTACGA…
	'ladoga_LG_02'	TTTATAATTAATATCATCTCACTAATTATCCCAATTCTCCTCGCCGTAGCTTTCCTAACATTAGTGGAACGGAAAGTGCTAGGCTACATGCAACTCCGAAAAGGACCCAACATCGTAGGACCCTACGGACTCCTACAACCCATCGCAGACGCCGTAAAACTATTCACCAAAGAACCCCTACGACCACTAACATCTTCCACAACCATATTCATTATGGCCCCTATTCTAGCCTTAGCCTTAGCCCTAACCATGTGAGTCCCCCTGCCTATACCATACCCCCTCATCAACATAAACCTGGGAGTGTTATTCATACTAGCAATATCAAGCCTAGCTGTCTACTCAATCCTATGATCCGGATGGGCCTCAAATTCAAAATACGCCCTAATCGGAGCCTTACGA…
	'ladoga_LG_03'	TTTATAATTAATATCATCTCACTAATTATCCCAATTCTCCTCGCCGTAGCTTTCCTAACATTAGTGGAACGGAAAGTGCTAGGCTACATGCAACTCCGAAAAGGACCCAACATCGTAGGACCCTACGGACTCCTACAACCCATCGCAGACGCCGTAAAACTATTCACCAAAGAACCCCTACGACCACTAACATCTTCCACAACCATATTCATTATGGCTCCCATTCTAGCCTTAGCCTTAGCCCTAACCATGTGAGTCCCCCTGCCTATACCATACCCCCTCATCAATATAAACCTAGGAGTGTTATTCATACTAGCAATATCAAGCCTGGCTGTCTACTCAATCCTATGATCCGGATGGGCCTCAAATTCAAAATACGCCCTAATCGGAGCCTTACGA…
	'ladoga_LG_04'	TTTATAATTAATATCATCTCACTAATTATCCCAATTCTCCTCGCCGTAGCTTTCCTAACATTAGTGGAACGGAAAGTGCTAGGCTACATGCAACTCCGAAAAGGACCCAACATCGTAGGACCCTACGGACTCCTACAACCCATCGCAGACGCCGTAAAACTATTCACCAAAGAACCCCTACGACCACTAACATCTTCCACAACCATATTCATTATGGCTCCCATTCTAGCCTTAGCCTTAGCCCTAACCATGTGAGTCCCCCTGCCTATACCATACCCCCTCATCAATATAAACCTAGGAGTGTTATTCATACTAGCAATATCAAGCCTGGCTGTCTACTCAATCCTATGATCCGGATGGGCCTCAAATTCAAAATACGCCCTAATCGGAGCCTTACGA…
	'ladoga_LG_05'	TTTATAATTAATATCATCTCACTAATTATCCCAATTCTCCTCGCCGTAGCTTTCCTAACATTAGTGGAACGGAAAGTGCTAGGCTACATGCAACTCCGAAAAGGACCCAACATCGTAGGACCCTACGGACTCCTACAACCCATCGCAGACGCCGTAAAACTATTCACCAAAGAACCCCTACGACCACTAACATCTTCCACAACCATATTCATTATGGCTCCCATTCTAGCCTTAGCCTTAGCCCTAACCATGTGAGTCCCCCTGCCTATACCATACCCCCTCATCAATATAAACCTAGGAGTGTTATTCATACTAGCAATATCAAGCCTGGCTGTCTACTCAATCCTATGATCCGGATGGGCCTCAAATTCAAAATACGCCCTAATCGGAGCCTTACGA…
	'ladoga_LG_06'	TTTATAATTAATATCATCTCACTAATTATCCCAATTCTCCTCGCCGTAGCTTTCCTAACATTAGTGGAACGGAAAGTGCTAGGCTACATGCAACTCCGAAAAGGACCCAACATCGTAGGACCCTACGGACTCCTACAACCCATCGCAGACGCCGTAAAACTATTCACCAAAGAACCCCTACGACCACTAACATCTTCCACAACCATATTCATTATGGCTCCCATTCTAGCCTTAGCCTTAGCCCTAACCATGTGAGTCCCCCTGCCTATACCATACCCCCTCATCAATATAAACCTAGGAGTGTTATTCATACTAGCAATATCAAGCCTGGCTGTCTACTCAATCCTATGATCCGGATGGGCCTCAAATTCAAAATACGCCCTAATCGGAGCCTTACGA…
	'ladoga_LM12'	TTTATAATTAATATCATCTCACTAATTATCCCAATTCTCCTCGCCGTAGCTTTCCTAACATTAGTGGAACGGAAAGTGCTAGGCTACATGCAACTCCGAAAAGGACCCAACATCGTAGGACCCTACGGACTCCTACAACCCATCGCAGACGCCGTAAAACTATTCACCAAAGAACCCCTACGACCACTAACATCTTCCACAACCATATTCATTATGGCTCCCATTCTAGCCTTAGCCTTAGCCCTAACCATGTGAGTCCCCCTGCCTATACCATACCCCCTCATCAATATAAACCTAGGAGTGTTATTCATACTAGCAATATCAAGCCTGGCTGTCTACTCAATCCTATGATCCGGATGGGCCTCAAATTCAAAATACGCCCTAATCGGAGCCTTACGA…
	'ladoga_LM13'	TTTATAATTAATATCATCTCACTAATTATCCCAATTCTCCTCGCCGTAGCTTTCCTAACATTAGTGGAACGGAAAGTGCTAGGCTACATGCAACTCCGAAAAGGACCCAACATCGTAGGACCCTACGGACTCCTACAACCCATCGCAGACGCCGTAAAACTATTCACCAAAGAACCCCTACGACCACTAACATCTTCCACAACCATATTCATTATGGCTCCCATTCTAGCCTTAGCCTTAGCCCTAACCATGTGAGTCCCCCTGCCTATACCATACCCCCTCATCAATATAAACCTAGGAGTGTTATTCATACTAGCAATATCAAGCCTGGCTGTCTACTCAATCCTATGATCCGGATGGGCCTCAAATTCAAAATACGCCCTAATCGGAGCCTTACGA…
	'ladoga_LM15'	TTTATAATTAATATCATCTCACTAATTATCCCAATTCTCCTCGCCGTAGCTTTCCTAACATTAGTGGAACGGAAAGTGCTAGGCTACATGCAACTCCGAAAAGGACCCAACATCGTAGGACCCTACGGACTCCTACAACCCATCGCAGACGCCGTAAAACTATTCACCAAAGAACCCCTACGACCACTAACATCTTCCACAACCATATTCATTATGGCTCCCATTCTAGCCTTAGCCTTAGCCCTAACCATGTGAGTCCCCCTGCCTATACCATACCCCCTCATCAATATAAACCTAGGAGTGTTATTCATACTAGCAATATCAAGCCTGGCTGTCTACTCAATCCTATGATCCGGATGGGCCTCAAATTCAAAATACGCCCTAATCGGAGCCTTACGA…
	'ladoga_LM16'	TTTATAATTAATATCATCTCACTAATTATCCCAATTCTCCTCGCCGTAGCTTTCCTAACATTAGTGGAACGGAAAGTGCTAGGCTACATGCAACTCCGAAAAGGACCCAACATCGTAGGACCCTACGGACTCCTACAACCCATCGCAGACGCCGTAAAACTATTCACCAAAGAACCCCTACGACCACTAACATCTTCCACAACCATATTCATTATGGCTCCCATTCTAGCCTTAGCCTTAGCCCTAACCATGTGAGTCCCCCTGCCTATACCATACCCCCTCATCAATATAAACCTAGGAGTGTTATTCATACTAGCAATATCAAGCCTGGCTGTCTACTCAATCCTATGATCCGGATGGGCCTCAAATTCAAAATACGCCCTAATCGGAGCCTTACGA…
	'ladoga_LM17'	TTTATAATTAATATCATCTCACTAATTATCCCAATTCTCCTCGCCGTAGCTTTCCTAACATTAGTGGAACGGAAAGTGCTAGGCTACATGCAACTCCGAAAAGGACCCAACATCGTAGGACCCTACGGACTCCTACAACCCATCGCAGACGCCGTAAAACTATTCACCAAAGAACCCCTACGACCACTAACATCTTCCACAACCATATTCATTATGGCTCCCATTCTAGCCTTAGCCTTAGCCCTAACCATGTGAGTCCCCCTGCCTATACCATACCCCCTCATCAATATAAACCTAGGAGTGTTATTCATACTAGCAATATCAAGCCTGGCTGTCTACTCAATCCTATGATCCGGATGGGCCTCAAATTCAAAATACGCCCTAATCGGAGCCTTACGA…
	'Ittoq_SM_PH001'	TTTATAATTAATATCATCTCACTAATTATCCCAATTCTCCTCGCCGTAGCTTTCCTAACATTAGTGGAACGGAAAGTGCTAGGCTACATGCAACTCCGAAAAGGACCCAACATCGTAGGACCCTACGGACTCCTACAACCCATCGCAGACGCCGTAAAACTATTCACCAAAGAACCCCTACGACCACTAACATCTTCCACAACCATATTCATTATGGCTCCCATTCTAGCCTTAGCCTTAGCCCTAACCATGTGAGTCCCCCTGCCTATACCATACCCCCTCATCAATATAAACCTAGGAGTGTTATTCATACTAGCAATATCAAGCCTGGCTGTCTACTCAATCCTATGATCCGGATGGGCCTCAAATTCAAAATACGCCCTAATCGGAGCCTTACGA…
	'Ittoq_SM_PH002'	TTTATAATTAATATCATCTCACTAATTATCCCAATTCTCCTCGCCGTAGCTTTCCTAACATTAGTGGAACGGAAAGTACTAGGCTACATGCAACTCCGAAAAGGACCCAACATCGTAGGACCCTACGGACTCCTACAACCCATCGCAGACGCCGTAAAACTATTCACCAAAGAACCCCTACGACCACTAACATCTTCCACAACCATATTCATTATGGCCCCTATTCTAGCCCTAGCCTTAGCCCTAACCATGTGAGTCCCCCTGCCTATACCATACCCCCTCATCAACATAAACCTGGGAGTGTTATTCATACTAGCAATATCAAGCCTAGCTGTCTACTCAATCCTATGATCCGGATGGGCCTCAAATTCAAAATACGCCCTAATCGGAGCCTTACGA…
	'Ittoq_SF_PH003'	TTTATAATTAATATCATCTCACTAATTATCCCAATTCTCCTCGCCGTAGCTTTCCTAACATTAGTGGAACGGAAAGTGCTAGGCTACATGCAACTCCGAAAAGGACCCAACATCGTAGGACCCTACGGACTCCTACAACCCATCGCAGACGCCGTAAAACTATTCACCAAAGAACCCCTACGACCACTAACATCTTCCACAACCATATTCATTATAGCCCCTATTCTAGCCCTAGCCTTAGCCCTAACCATGTGAGTCCCCCTGCCTATACCATACCCCCTCATCAACATAAACCTAGGAGTGTTATTCATACTAGCAATATCAAGCCTAGCTGTCTACTCAATCCTATGATCCGGATGGGCCTCAAATTCAAAATACGCCCTAATCGGAGCCTTACGA…
	'Ittoq_LF_PH006'	TTTATAATTAATATCATCTCACTAATTATCCCAATTCTCCTCGCCGTAGCTTTCCTAACATTAGTGGAACGGAAAGTGCTAGGCTACATGCAACTCCGAAAAGGACCCAACATCGTAGGACCCTACGGACTCCTACAACCCATCGCAGACGCCGTAAAACTATTCACCAAAGAACCCCTACGACCACTAACATCTTCCACAACCATATTCATTATGGCCCCTATTCTAGCCCTAGCCTTAGCCCTAACCATGTGAGTCCCCCTGCCTATACCATATCCCCTCATCAACATAAACCTGGGAGTGTTATTCATACTAGCAATATCAAGCCTAGCTGTCTACTCAATCCTATGATCCGGATGGGCCTCAAATTCAAAATACGCCCTAATCGGAGCCTTACGA…
	'Qaanaaq_LF_PH013'	TTTATAATTAATATCATCTCACTAATTATCCCAATTCTCCTCGCCGTAGCTTTCCTAACATTAGTGGAACGGAAAGTGCTAGGCTACATGCAACTCCGAAAAGGACCCAACATCGTAGGACCCTACGGACTCCTACAACCCATCGCAGACGCCGTAAAACTATTCACCAAAGAACCCCTACGACCACTAACATCTTCCACAACCATATTCATTATGGCCCCTATTCTAGCCTTAGCCTTAGCCCTAACCATGTGAGTCCCCCTGCCTATACCATACCCCCTCATCAACATAAACCTGGGAGTGTTATTCATACTAGCAATATCAAGCCTAGCTGTCTACTCAATCCTATGATCCGGATGGGCCTCAAATTCAAAATACGCCCTAATCGGAGCCTTACGA…
	'Qaanaaq_LF_PH015'	TTTATAATTAATATCATCTCACTAATTATCCCAATTCTCCTCGCCGTAGCTTTCCTAACATTAGTGGAACGGAAAGTGCTAGGCTACATGCAACTCCGAAAAGGACCCAACATCGTAGGACCCTACGGACTCCTACAACCCATCGCAGACGCCGTAAAACTATTCACCAAAGAACCCCTACGACCACTAACATCTTCCACAACCATATTCATTATGGCCCCTATTCTAGCCCTAGCCTTAGCCCTAACCATGTGAGTCCCCCTGCCTATACCATACCCCCTCATCAACATAAACCTGGGAGTGCTATTCATACTAGCAATATCAAGCCTAGCTGTCTACTCAATCCTATGATCCGGATGGGCCTCAAATTCAAAATACGCCCTAATCGGAGCCTTACGA…
	'Qaanaaq_LF_PH016'	TTTATAATTAATATCATCTCACTAATTATCCCAATTCTCCTCGCCGTAGCTTTCCTAACATTAGTGGAACGGAAAGTGCTAGGCTACATGCAACTCCGAAAAGGACCCAACATCGTAGGACCCTACGGACTCCTACAACCCATCGCAGACGCCGTAAAACTATTCACCAAAGAACCCCTACGACCACTAACATCTTCCACAACCATATTCATTATAGCCCCTATTCTAGCCCTAGCCTTAGCCCTAACCATGTGAGTCCCCCTGCCTATACCATACCCCCTCATCAACATAAACCTGGGAGTGTTATTCATACTAGCAATATCAAGCCTAGCTGTCTACTCAATCCTATGATCCGGATGGGCCTCAAATTCAAAATACGCCCTAATCGGAGCCTTACGA…
	'Ittoq_SM_PH017'	TTTATAATTAATATCATCTCACTAATTATCCCAATTCTCCTCGCCGTAGCTTTCCTAACATTAGTGGAACGGAAAGTGCTAGGCTACATGCAACTCCGAAAAGGACCCAACATCGTAGGACCCTACGGACTCCTACAACCCATCGCAGACGCCGTAAAACTATTCACCAAAGAACCCCTACGACCACTAACATCTTCCACAACCATATTCATTATGGCCCCTATTCTAGCCCTAGCCTTAGCCCTAACCATGTGAGTCCCCCTGCCTATACCATACCCCCTCATCAACATAAACCTGGGAGTGTTATTCATACTAGCAATATCAAGCCTAGCTGTCTACTCAATCCTATGATCCGGATGGGCCTCAAATTCAAAATACGCCCTAATCGGAGCCTTACGA…
	'Qaanaaq_SF_PH025'	TTTATAATTAATATCATCTCACTAATTATCCCAATTCTCCTCGCCGTAGCTTTCCTAACATTAGTGGAACGGAAAGTGCTAGGCTACATGCAACTCCGAAAAGGACCCAACATCGTAGGACCCTACGGACTCCTACAACCCATCGCAGACGCCGTAAAACTATTCACCAAAGAACCCCTACGACCACTAACATCTTCCACAACCATATTCATTATAGCCCCTATTCTAGCCCTAGCCTTAGCCCTAACCATGTGAGTCCCCCTGCCTATACCATACCCCCTCATCAACATAAACCTAGGAGTGTTATTCATACTAGCAATATCAAGCCTAGCTGTCTACTCAATCCTATGATCCGGATGGGCCTCAAATTCAAAATACGCCCTAATCGGAGCCTTACGA…
	'Qaanaaq_SM_PH027'	TTTATAATTAATATCATCTCACTAATTATCCCAATTCTCCTCGCCGTAGCTTTCCTAACATTAGTGGAACGGAAAGTGCTAGGCTACATGCAACTCCGAAAAGGACCCAACATCGTAGGACCCTACGGACTCCTACAACCCATCGCAGACGCCGTAAAACTATTCACCAAAGAACCCCTACGACCACTAACATCTTCCACAACCATATTCATTATGGCCCCTATTCTAGCCCTAGCCTTAGCCCTAACCATGTGAGTCCCCCTGCCTATACCATACCCCCTCATCAACATAAACCTGGGAGTGTTATTCATACTAGCAATATCAAGCCTAGCTGTCTACTCAATCCTATGATCCGGATGGGCCTCAAATTCAAAATACGCCCTAATCGGAGCCTTACGA…
	'Qaanaaq_SF_PH030'	TTTATAATTAATATCATCTCACTAATTATCCCAATTCTCCTAGCCGTAGCTTTCCTAACATTAGTGGAACGGAAAGTGCTAGGCTACATGCAACTCCGAAAAGGACCCAACATCGTAGGACCCTACGGACTCCTACAACCCATCGCAGACGCCGTAAAACTATTCACCAAAGAACCCCTACGACCATTAACATCTTCCACAACCATATTCATTATAGCCCCTATTCTAGCCCTAGCCTTAGCCCTAACCATGTGAGTCCCCCTGCCTATACCATACCCCCTCATCAACATAAACCTGGGAGTGTTATTCATACTAGCAATATCAAGCCTAGCTGTCTACTCAATCCTATGATCCGGATGGGCCTCAAATTCAAAATACGCCCTAATCGGAGCCTTACGA…
	'Qaanaaq_SF_PH032'	TTTATAATTAATATCATCTCACTAATTATCCCAATTCTCCTCGCCGTAGCTTTCCTAACATTAGTGGAACGGAAAGTGCTAGGCTACATGCAACTCCGAAAAGGACCCAACATCGTAGGACCCTACGGACTCCTACAACCCATCGCAGACGCCGTAAAACTATTCACCAAAGAACCCCTACGACCACTAACATCTTCCACAACCATATTCATTATGGCCCCTATTCTAGCCCTAGCCTTAGCCCTAACCATGTGAGTCCCCCTGCCTATACCATACCCCCTCATCAACATAAACCTGGGAGTGTTATTCATACTAGCAATATCAAGCCTAGCTGTCTACTCAATCCTATGATCCGGATGGGCCTCAAATTCAAAATACGCCCTAATCGGAGCCTTACGA…
	'Qaanaaq_LM_PH033'	TTTATAATTAATATCATCTCACTAATTATCCCAATTCTCCTCGCCGTAGCTTTCCTAACATTAGTGGAACGGAAAGTGCTAGGCTACATGCAACTCCGAAAAGGACCCAACATCGTAGGACCCTACGGACTCCTACAACCCATCGCAGACGCCGTAAAACTATTCACCAAAGAACCCCTACGACCACTAACATCTTCCACAACCATATTCATTATGGCCCCTATTCTAGCCCTAGCCTTAGCCCTAACCATGTGAGTCCCCCTGCCTATACCATACCCCCTCATCAACATAAACCTGGGAGTGTTATTCATACTAGCAATATCAAGCCTAGCTGTCTACTCAATCCTATGATCCGGATGGGCCTCAAATTCAAAATACGCCCTAATCGGAGCCTTACGA…
	'Qeqer_SM_PH035'	TTTATAATTAATATCATCTCACTAATTATCCCAATTCTCCTCGCCGTAGCTTTCCTAACATTAGTGGAACGGAAAGTGCTAGGCTACATGCAACTCCGAAAAGGACCCAACATCGTAGGACCCTACGGACTCCTACAACCCATCGCAGACGCCGTAAAACTATTCACCAAAGAACCCCTACGACCACTAACATCTTCCACAACCATATTCATTATGGCCCCTATTCTAGCCCTAGCCTTAGCCCTAACCATGTGAGTCCCCCTGCCTATACCATACCCCCTCATCAACATAAACCTGGGAGTGTTATTCATACTAGCAATATCAAGCCTAGCTGTCTACTCAATCCTATGATCCGGATGGGCCTCAAATTCAAAATACGCCCTAATCGGAGCCTTACGA…
	'Ittoq_SF_PH042'	TTTATAATTAATATCATCTCACTAATTATCCCAATTCTCCTCGCCGTAGCTTTCCTAACATTAGTGGAACGGAAAGTGCTAGGCTACATGCAACTCCGAAAAGGACCCAACATCGTAGGACCCTACGGACTCCTACAACCCATCGCAGACGCCGTAAAACTATTCACCAAAGAACCCCTACGACCACTAACATCTTCCACAACCATATTCATTATGGCCCCTATTCTAGCCTTAGCCTTAGCCCTAACCATGTGAGTCCCCCTGCCTATACCATACCCCCTCATCAACATAAACCTGGGAGTGTTATTCATACTAGCAATATCAAGCCTAGCTGTCTACTCAATCCTATGATCCGGATGGGCCTCAAATTCAAAATACGCCCTAATCGGAGCCTTACGA…
	'Ittoq_LM_PH043'	TTTATAATTAATATCATCTCACTAATTATCCCAATTCTCCTCGCCGTAGCTTTCCTAACATTAGTGGAACGGAAAGTGCTAGGCTACATGCAACTCCGAAAAGGACCCAACATCGTAGGACCCTACGGACTCCTACAACCCATCGCAGACGCCGTAAAACTATTCACCAAAGAACCCCTACGACCACTAACATCTTCCACAACCATATTCATTATGGCCCCTATTCTAGCCTTAGCCTTAGCCCTAACCATGTGAGTCCCCCTGCCTATACCATACCCCCTCATCAACATAAACCTGGGAGTGTTATTCATACTAGCAATATCAAGCCTAGCTGTCTACTCAATCCTATGATCCGGATGGGCCTCAAATTCAAAATACGCCCTAATCGGAGCCTTACGA…
	'Ittoq_LF_PH044'	TTTATAATTAATATCATCTCACTAATTATCCCAATTCTCCTCGCCGTAGCTTTCCTAACATTAGTGGAACGGAAAGTACTAGGCTACATGCAACTCCGAAAAGGACCCAACATCGTAGGACCCTACGGACTCCTACAACCCATCGCAGACGCCGTAAAACTATTCACCAAAGAACCCCTACGACCACTAACATCTTCCACAACCATATTCATTATGGCCCCTATTCTAGCCCTAGCCTTAGCCCTAACCATGTGAGTCCCCCTGCCTATACCATACCCCCTCATCAACATAAACCTGGGAGTGTTATTCATACTAGCAATATCAAGCCTAGCTGTCTACTCAATCCTATGATCCGGATGGGCCTCAAATTCAAAATACGCCCTAATCGGAGCCTTACGA…
	'Qaanaaq_LM_PH046'	TTTATAATTAATATCATCTCACTAATTATCCCAATTCTCCTCGCCGTAGCTTTCCTAACATTAGTGGAACGGAAAGTGCTAGGCTACATGCAACTCCGAAAAGGACCCAACATCGTAGGACCCTACGGACTCCTACAACCCATCGCAGACGCCGTAAAACTATTCACCAAAGAACCCCTACGACCACTAACATCTTCCACAACCATATTCATTATGGCCCCTATTCTAGCCCTAGCCTTAGCCCTAACCATGTGAGTCCCCCTGCCTATACCATACCCCCTCATCAACATAAACCTGGGAGTGTTATTCATACTAGCAATATCAAGCCTAGCTGTCTACTCAATCCTATGATCCGGATGGGCCTCAAATTCAAAATACGCCCTAATCGGAGCCTTACGA…
	'Ittoq_LM_PH047'	TTTATAATTAATATCATCTCACTAATTATCCCAATTCTCCTCGCCGTAGCTTTCCTAACATTAGTGGAACGGAAAGTGCTAGGCTACATGCAACTCCGAAAAGGACCCAACATCGTAGGACCCTACGGACTCCTACAACCCATCGCAGACGCCGTAAAACTATTCACCAAAGAACCCCTACGACCATTAACATCTTCCACAACCATATTCATTATAGCCCCTATTCTAGCCCTAGCCTTAGCCCTAACCATGTGAGTCCCCCTGCCTATACCATACCCCCTCATCAACATAAACCTGGGAGTGTTATTCATACTAGCAATATCAAGCCTAGCTGTCTACTCAATCCTATGATCCGGATGGGCCTCAAATTCAAAATACGCCCTAATCGGAGCCTTACGA…
	'Qaanaaq_LM_PH062'	TTTATAATTAATATCATCTCACTAATTATCCCAATTCTCCTCGCCGTAGCTTTCCTAACATTAGTGGAACGGAAAGTGCTAGGCTACATGCAACTCCGAAAAGGACCCAACATCGTAGGACCCTACGGACTCCTACAACCCATCGCAGACGCCGTAAAACTATTCACCAAAGAACCCCTACGACCACTAACATCTTCCACAACCATATTCATTATGGCTCCCATTCTAGCCTTAGCCTTAGCCCTAACCATGTGAGTCCCCCTGCCTATACCATACCCCCTCATCAATATAAACCTAGGAGTGTTATTCATACTAGCAATATCAAGCCTGGCTGTCTACTCAATCCTATGATCCGGATGGGCCTCAAATTCAAAATACGCCCTAATCGGAGCCTTACGA…
	'Qaanaaq_SM_PH063'	TTTATAATTAATATCATCTCACTAATTATCCCAATTCTCCTCGCCGTAGCTTTCCTAACATTAGTGGAACGGAAAGTGCTAGGCTACATGCAACTCCGAAAAGGACCCAACATCGTAGGACCCTACGGACTCCTACAACCCATCGCAGACGCCGTAAAACTATTCACCAAAGAACCCCTACGACCACTAACATCTTCCACAACCATATTCATTATGGCCCCCATTCTAGCCTTAGCCTTAGCCCTAACCATGTGAGTCCCCCTGCCTATACCATACCCCCTCATCAACATAAACCTGGGAGTGTTATTCATGCTAGCAATATCAAGCCTAGCTGTCTACTCAATCCTATGATCCGGATGGGCCTCAAATTCAAAATACGCCCTAATCGGAGCCTTACGA…
	'Qaanaaq_SM_PH065'	TTTATAATTAATATCATCTCACTAATTATCCCAATTCTCCTCGCCGTAGCTTTCCTAACATTAGTGGAACGGAAAGTGCTAGGCTACATACAACTCCGAAAAGGACCCAACATCGTAGGACCCTACGGACTCCTACAACCCATCGCAGACGCCGTAAAACTATTCACCAAAGAACCCCTACGACCACTAACATCTTCCACAACCATATTCATTATGGCCCCTATTCTAGCCTTAGCCTTAGCCCTAACCATGTGAGTCCCTCTGCCTATACCATACCCCCTCATCAACATAAACCTGGGAGTGTTATTCATACTAGCAATATCAAGCCTAGCTGTCTACTCAATCCTATGATCCGGATGGGCCTCAAATTCAAAATACGCCCTAATCGGAGCCTTACGA…
	'Qaanaaq_LF_PH067'	TTTATAATTAATATCATCTCACTAATTATCCCAATTCTCCTCGCCGTAGCTTTCCTAACATTAGTGGAACGGAAAGTGCTAGGCTACATGCAACTCCGAAAAGGACCCAACATCGTAGGACCCTACGGACTCCTACAACCCATCGCAGACGCCGTAAAACTATTCACCAAAGAACCCCTACGACCACTAACATCTTCCACAACCATATTCATTATGGCTCCCATTCTAGCCTTAGCCTTAGCCCTAACCATGTGAGTCCCCCTGCCTATACCATACCCCCTCATCAATATAAACCTAGGAGTGTTATTCATACTAGCAATATCAAGCCTGGCTGTCTACTCAATCCTATGATCCGGATGGGCCTCAAATTCAAAATACGCCCTAATCGGAGCCTTACGA…
	'Qaanaaq_SF_PH070'	TTTATAATTAATATCATCTCACTAATTATCCCAATTCTCCTCGCCGTAGCTTTCCTAACATTAGTGGAACGGAAAGTGCTAGGCTACATGCAACTCCGAAAAGGACCCAACATCGTAGGACCCTACGGACTCCTACAACCCATCGCAGACGCCGTAAAACTATTCACCAAAGAACCCCTACGACCACTAACATCTTCCACAACCATATTCATTATAGCCCCTATTCTAGCCCTAGCCTTAGCCCTAACCATGTGAGTCCCCCTGCCTATACCATACCCCCTCATCAACATAAACCTGGGAGTGTTATTCATACTAGCAATATCAAGCCTAGCTGTCTACTCAATCCTATGATCCGGATGGGCCTCAAATTCAAAATACGCCCTAATCGGAGCCTTACGA…
	'Ittoq_SF_PH077'	TTTATAATTAATATCATCTCACTAATTATCCCAATTCTCCTCGCCGTAGCTTTCCTAACATTAGTGGAACGGAAAGTGCTAGGCTACATGCAACTCCGAAAAGGACCCAACATCGTAGGACCCTACGGACTCCTACAACCCATCGCAGACGCCGTAAAACTATTCACCAAAGAACCCCTACGACCACTAACATCTTCCACAACCATATTCATTATGGCTCCCATTCTAGCCTTAGCCTTAGCCCTAACCATGTGAGTCCCCCTGCCTATACCATACCCCCTCATCAATATAAACCTAGGAGTGTTATTCATACTAGCAATATCAAGCCTGGCTGTCTACTCAATCCTATGATCCGGATGGGCCTCAAATTCAAAATACGCCCTAATCGGAGCCTTACGA…
	'Ittoq_LF_PH081'	TTTATAATTAATATCATCTCACTAATTATCCCAATTCTCCTCGCCGTAGCTTTCCTAACATTAGTGGAACGGAAAGTGCTAGGCTACATGCAACTCCGAAAAGGACCCAACATCGTAGGACCCTACGGACTCCTACAACCCATCGCAGACGCCGTAAAACTATTCACCAAAGAACCCCTACGACCACTAACATCTTCCACAACCATATTCATTATGGCCCCTATTCTAGCCCTAGCCTTAGCCCTAACCATGTGAGTCCCCCTGCCTATACCATACCCCCTCATCAACATAAACCTGGGAGTGCTATTCATACTAGCAATATCAAGCCTAGCTGTCTACTCAATCCTATGATCCGGATGGGCCTCAAATTCAAAATACGCCCTAATCGGAGCCTTACGA…
	'Ittoq_LM_PH082'	TTTATAATTAATATCATCTCACTAATTATCCCAATTCTCCTCGCCGTAGCTTTCCTAACATTAGTGGAACGGAAAGTGCTAGGCTACATGCAACTCCGAAAAGGACCCAACATCGTAGGACCCTACGGACTCCTACAACCCATCGCAGACGCCGTAAAACTATTCACCAAAGAACCCCTACGACCACTAACATCTTCCACAACCATATTCATTATAGCCCCTATTCTAGCCCTAGCCTTAGCCCTAACCATGTGAGTCCCCCTACCTATACCATACCCCCTCATCAACATAAACCTGGGAGTGTTATTCATACTAGCAATATCAAGCCTAGCTGTCTACTCAATCCTATGATCCGGATGGGCCTCAAATTCAAAATACGCCCTAATCGGAGCCTTACGA…
	'Ittoq_LM_PH083'	TTTATAATTAATATCATCTCACTAATTATCCCAATTCTCCTCGCCGTAGCTTTCCTAACATTAGTGGAACGGAAAGTGCTAGGCTACATGCAACTCCGAAAAGGACCCAACATCGTAGGACCCTACGGACTCCTACAACCCATCGCAGACGCCGTAAAACTATTCACCAAAGAACCCCTACGACCACTAACATCTTCCACAACCATATTCATTATGGCCCCCATTCTAGCCTTAGCCTTAGCCCTAACCATATGAGTCCCCCTGCCTATACCATACCCCCTCATCAACATAAACCTGGGAGTGCTATTCATACTAGCAATATCAAGCCTAGCTGTCTACTCAATCCTATGATCCGGATGGGCCTCAAATTCAAAATACGCCCTAATCGGAGCCCTACGA…
	'Ittoq_LM_PH085'	TTTATAATTAATATCATCTCACTAATTATCCCAATTCTCCTCGCCGTAGCTTTCCTAACATTAGTGGAACGGAAAGTGCTAGGCTACATGCAACTCCGAAAAGGACCCAACATCGTAGGACCCTACGGACTCCTACAACCCATCGCAGACGCCGTAAAACTATTCACCAAAGAACCCCTACGACCACTAACATCTTCCACAACCATATTCATTATGGCCCCTATTCTAGCCTTAGCCTTAGCCCTAACCATGTGAGTCCCCCTGCCTATACCATACCCCCTCATCAACATAAACCTGGGAGTGTTATTCATACTAGCAATATCAAGCCTAGCTGTCTACTCAATCCTATGATCCGGATGGGCCTCAAATTCAAAATACGCCCTAATCGGAGCCTTACGA…
	'Ittoq_SM_PH086'	TTTATAATTAATATCATCTCACTAATTATCCCAATTCTCCTCGCCGTAGCTTTCCTAACATTAGTGGAACGGAAAGTGCTAGGCTACATGCAACTCCGAAAAGGACCCAACATCGTAGGACCCTACGGACTCCTACAACCCATCGCAGACGCCGTAAAACTATTCACCAAAGAACCCCTACGACCACTAACATCTTCCACAACCATATTCATTATAGCCCCTATTCTAGCCTTAGCCTTAGCCCTAACCATGTGAGTCCCCCTGCCTATACCATACCCCCTCATCAACATAAACCTGGGAGTGTTATTCATACTAGCAATATCAAGCCTAGCTGTCTACTCAATCTTATGATCCGGATGAGCCTCAAATTCAAAATACGCCCTAATCGGAGCCTTACGA…
	'Ittoq_SF_PH087'	TTTATAATTAATATCATCTCACTAATTATCCCAATTCTCCTCGCCGTAGCTTTCCTAACATTAGTGGAACGGAAAGTGCTAGGCTACATGCAACTCCGAAAAGGACCCAACATCGTAGGACCCTACGGACTCCTACAACCCATCGCAGACGCCGTAAAACTATTCACCAAAGAACCCCTACGACCACTAACATCTTCCACAACCATATTCATTATGGCCCCTATTCTAGCCCTAGCCTTAGCCCTAACCATGTGAGTCCCCCTGCCTATACCATACCCCCTCATCAACATAAACCTGGGAGTGTTATTCATACTAGCAATATCAAGCCTAGCTGTCTACTCAATCCTATGATCCGGATGGGCCTCAAATTCAAAATACGCCCTAATCGGAGCCTTACGA…
	'Ittoq_SF_PH089'	TTTATAATTAATATCATCTCACTAATTATCCCAATTCTCCTCGCCGTAGCTTTCCTAACATTAGTGGAACGGAAAGTGCTAGGCTACATGCAACTCCGAAAAGGACCCAACATCGTAGGACCCTACGGACTCCTACAACCCATCGCAGACGCCGTAAAACTATTCACCAAAGAACCCCTACGACCACTAACATCTTCCACAACCATATTCATTATGGCCCCTATTCTAGCCCTAGCCTTAGCCCTAACCATGTGAGTCCCCCTGCCTATACCATACCCCCTCATCAACATAAACCTGGGAGTGTTATTCATACTAGCAATATCAAGCCTAGCTGTCTACTCAATCCTATGATCCGGATGGGCCTCAAATTCAAAATACGCCCTAATCGGAGCCTTACGA…
	'Ittoq_LF_PH090'	TTTATAATTAATATAATCTCACTAATTATCCCAATTCTCCTCGCCGTAGCTTTCCTAACATTAGTGGAACGGAAAGTGCTAGGCTACATGCAACTCCGAAAAGGACCCAACATCGTAGGACCCTACGGACTCCTACAACCCATCGCAGACGCCGTAAAACTATTCACCAAAGAACCCCTACGACCACTAACATCTTCCACAACCATATTCATTATGGCCCCTATTCTAGCCCTAGCCTTAGCCCTAACCATGTGAGTCCCCCTGCCTATACCATACCCCCTCATCAACATAAACCTAGGAGTGTTATTCATACTAGCAATATCAAGCCTAGCTGTCTACTCAATCCTATGATCCGGATGGGCCTCAAATTCAAAATACGCCCTAATCGGAGCCTTACGA…
	'Ittoq_SM_PH091'	TTTATAATTAATATCATCTCACTAATTATCCCAATTCTCCTCGCCGTAGCTTTCCTAACATTAGTGGAACGGAAAGTGCTAGGCTACATGCAACTCCGAAAAGGACCCAACATCGTAGGACCCTACGGACTCCTACAACCCATCGCAGACGCCGTAAAACTATTCACCAAAGAACCCCTACGACCACTAACATCTTCCACAACCATATTCATTATGGCTCCCATTCTAGCCTTAACCTTAGCCCTAACCATGTGAGTCCCCCTGCCTATACCATACCCCCTCATCAATATAAACCTAGGAGTGTTATTCATACTAGCAATATCAAGCCTGGCTGTCTACTCAATCCTATGATCCGGATGGGCCTCAAATTCAAAATACGCCCTAATCGGAGCCTTACGA…
	'Qaanaaq_LF_PH093'	TTTATAATTAATATCATCTCACTAATTATCCCAATTCTCCTCGCCGTAGCTTTCCTAACATTAGTGGAACGGAAAGTGCTAGGCTACATGCAACTCCGAAAAGGACCCAACATCGTAGGACCCTACGGACTCCTACAACCCATCGCAGACGCCGTAAAACTATTCACCAAAGAACCCCTACGACCACTAACATCTTCCACAACCATATTCATTATGGCCCCTATTCTAGCCTTAGCCTTAGCCCTAACCATGTGAGTCCCCCTGCCTATACCATATCCCCTCATCAACATAAACCTGGGAGTGTTATTCATACTAGCAATATCAAGCCTAGCTGTCTACTCAATCCTATGATCCGGATGGGCCTCAAATTCAAAATACGCCCTAATCGGAGCCTTACGA…
	'Ittoq_LF_PH095'	TTTATAATTAATATCATCTCACTAATTATCCCAATTCTCCTCGCCGTAGCTTTCCTAACATTAGTGGAACGGAAAGTGCTAGGCTACATGCAACTCCGAAAAGGACCCAACATCGTAGGACCCTACGGACTCCTACAACCCATCGCAGACGCCGTAAAACTATTCACCAAAGAACCCCTACGACCACTAACATCTTCCACAACCATATTCATTATGGCCCCTATTCTAGCCCTAGCCTTAGCCCTAACCATGTGAGTCCCCCTGCCTATACCATACCCCCTCATCAACATAAACCTGGGAGTGCTATTCATACTAGCAATATCAAGCCTAGCTGTCTACTCAATCCTATGATCCGGATGGGCCTCAAATTCAAAATACGCCCTAATCGGAGCCTTACGA…
	'Qaanaaq_SM_PH102'	TTTATAATTAATATCATCTCACTAATTATCCCAATTCTCCTCGCCGTAGCTTTCCTAACATTAGTGGAACGGAAAGTGCTAGGCTACATGCAACTCCGAAAAGGACCCAACATCGTAGGACCCTACGGACTCCTACAACCCATCGCAGACGCCGTAAAACTATTCACCAAAGAACCCCTACGACCACTAACATCTTCCACAACCATATTCATTATGGCCCCTATTCTAGCCCTAGCCTTAGCCCTAACCATGTGAGTCCCCCTGCCTATACCATACCCCCTCATCAACATAAACCTGGGAGTGTTATTCATACTAGCAATATCAAGCCTAGCTGTCTACTCAATCCTATGATCCGGATGGGCCTCAAATTCAAAATACGCCCTAATCGGAGCCTTACGA…
	'Qeqer_SF_PH107'	TTTATAATTAATATCATCTCACTAATTATCCCAATTCTCCTCGCCGTAGCTTTCCTAACATTAGTGGAACGGAAAGTGCTAGGCTACATGCAACTCCGAAAAGGACCCAACATCGTAGGACCCTACGGACTCCTACAACCCATCGCAGACGCCGTAAAACTATTCACCAAAGAACCCCTACGACCACTAACATCTTCCACAACCATATTCATTATGGCTCCCATTCTAGCCTTAGCCTTAGCCCTAACCATGTGAGTCCCCCTGCCTATACCATACCCCCTCATCAATATAAACCTAGGAGTGTTATTCATACTAGCAATATCAAGCCTGGCTGTCTACTCAATCCTATGATCCGGATGGGCCTCAAATTCAAAATACGCCCTAATCGGAGCCTTACGA…
	'Qeqer_SM_PH109'	TTTATAATTAATATCATCTCACTAATTATCCCAATTCTCCTCGCCGTAGCTTTCCTAACATTAGTGGAACGGAAAGTGCTAGGCTACATGCAACTCCGAAAAGGACCCAACATCGTAGGACCCTACGGACTCCTACAACCCATCGCAGACGCCGTAAAACTATTCACCAAAGAACCCCTACGACCACTAACATCTTCCACAACCATATTCATTATGGCTCCCATTCTAGCCTTAGCCTTAGCCCTAACCATGTGAGTCCCCCTGCCTATACCATACCCCCTCATCAATATAAACCTAGGAGTGTTATTCATACTAGCAATATCAAGCCTGGCTGTCTACTCAATCCTATGATCCGGATGGGCCTCAAATTCAAAATACGCCCTAATCGGAGCCTTACGA…
	'Qeqer_SM_PH111'	TTTATAATTAATATCATCTCACTAATTATCCCAATTCTCCTCGCCGTAGCTTTCCTAACATTAGTGGAACGGAAAGTGCTAGGCTACATGCAACTCCGAAAAGGACCCAACATCGTAGGACCCTACGGACTCCTACAACCCATCGCAGACGCCGTAAAACTATTCACCAAAGAACCCCTACGACCACTAACATCTTCCACAACCATATTCATTATGGCCCCTATTCTAGCCCTAGCCTTAGCCCTAACCATGTGAGTCCCCCTGCCTATACCATACCCCCTCATCAACATAAACCTGGGAGTGTTATTCATACTAGCAATATCAAGCCTAGCTGTCTACTCAATCCTATGATCCGGATGGGCCTCAAATTCAAAATACGCCCTAATCGGAGCCTTACGA…
	'Qeqer_SM_PH112'	TTTATAATTAATATCATCTCACTAATTATCCCAATTCTCCTCGCCGTAGCTTTCCTAACATTAGTGGAACGGAAAGTGCTAGGCTACATGCAACTCCGAAAAGGACCCAACATCGTAGGACCCTACGGACTCCTACAACCCATCGCAGACGCCGTAAAACTATTCACCAAAGAACCCCTACGACCACTAACATCTTCCACAACCATATTCATTATGGCTCCCATTCTAGCCTTAGCCTTAGCCCTAACCATGTGAGTCCCCCTGCCTATACCATACCCCCTCATCAATATAAACCTAGGAGTGTTATTCATACTAGCAATATCAAGCCTGGCTGTCTACTCAATCCTATGATCCGGATGGGCCTCAAATTCAAAATACGCCCTAATCGGAGCCTTACGA…
	'Qeqer_SF?_PH113'	TTTATAATTAATATCATCTCACTAATTATCCCAATTCTCCTCGCCGTAGCTTTCCTAACATTAGTGGAACGGAAAGTACTAGGCTACATGCAACTCCGAAAAGGACCCAACATCGTAGGACCCTACGGACTCCTACAACCCATCGCAGACGCCGTAAAACTATTCACCAAAGAACCCCTACGACCACTAACATCTTCCACAACCATATTCATTATGGCCCCTATTCTAGCCCTAGCCTTAGCCCTAACCATGTGAGTCCCCCTGCCTATACCATACCCCCTCATCAACATAAACCTGGGAGTGTTATTCATACTAGCAATATCAAGCCTAGCTGTCTACTCAATCCTATGATCCGGATGGGCCTCAAATTCAAAATACGCCCTAATCGGAGCCTTACGA…
	'Qeqer_SF_PH114'	TTTATAATTAATATCATCTCACTAATTATCCCAATTCTCCTCGCCGTAGCTTTCCTAACATTAGTGGAACGGAAAGTGCTAGGCTACATGCAACTCCGAAAAGGACCCAACATCGTAGGACCCTACGGACTCCTACAACCCATCGCAGACGCCGTAAAACTATTCACCAAAGAACCCCTACGACCACTAACATCTTCCACAACCATATTCATTATGGCCCCTATTCTAGCCTTAGCCTTAGCCCTAACCATGTGAGTCCCCCTGCCTATACCATACCCCCTCATCAACATAAACCTGGGAGTGTTATTCATACTAGCAATATCAAGCCTAGCTGTCTACTCAATCCTATGATCCGGATGGGCCTCAAATTCAAAATACGCCCTAATCGGAGCCTTACGA…
	'Qeqer_SM_PH115'	TTTATAATTAATATCATCTCACTAATTATCCCAATTCTCCTCGCCGTAGCTTTCCTAACATTAGTGGAACGGAAAGTGCTAGGCTACATGCAACTCCGAAAAGGACCCAACATCGTAGGACCCTACGGACTCCTACAACCCATCGCAGACGCCGTAAAACTATTCACCAAAGAACCCCTACGACCACTAACATCTTCCACAACCATATTCATTATGGCCCCTATTATAGCCTTAGCCTTAGCCCTAACCATGTGAGTCCCCCTGCCTATACCATACCCCCTTATCAACATAAACCTGGGAGTGTTATTCATACTAGCAATATCAAGCCTAGCTGTCTACTCAATCCTATGATCCGGATGGGCCTCAAATTCAAAATACGCCCTAATCGGAGCCTTACGA…
	'Qeqer_SM_PH116'	TTTATAATTAATATCATCTCACTAATTATCCCAATTCTCCTCGCCGTAGCTTTCCTAACATTAGTGGAACGGAAAGTGCTAGGCTACATGCAACTCCGAAAAGGACCCAACATCGTAGGACCCTACGGACTCCTACAACCCATCGCAGACGCCGTAAAACTATTCACCAAAGAACCCCTACGACCATTAACATCTTCCACAACCATATTCATTATAGCCCCTATTCTAGCCCTAGCCTTAGCCCTAACCATGTGAGTCCCCCTGCCTATACCATACCCCCTCATCAACATAAACCTGGGAGTGTTATTCATACTAGCAATATCAAGCCTAGCTGTCTACTCAATCCTATGATCCGGATGGGCCTCAAATTCAAAATACGCCCTAATCGGAGCCTTACGA…
	'Kangia_LM_PH121'	TTTATAATTAATATCATCTCACTAATTATCCCAATTCTCCTCGCCGTAGCTTTCCTAACATTAGTGGAACGGAAAGTGCTAGGCTACATGCAACTCCGAAAAGGACCCAACATCGTAGGACCCTACGGACTCCTACAACCCATCGCAGACGCCGTAAAACTATTCACCAAAGAACCCCTACGACCACTAACATCTTCCACAACCATATTCATTATGGCTCCCATTCTAGCCTTAGCCTTAGCCCTAACCATGTGAGTCCCCCTGCCTATACCATACCCCCTCATCAATATAAACCTAGGAGTGTTATTCATACTAGCAATATCAAGCCTGGCTGTCTACTCAATCCTATGATCCGGATGGGCCTCAAATTCAAAATACGCCCTAATCGGAGCCTTACGA…
	'Kangia_LF_PH122'	TTTATAATTAATATCATCTCACTAATTATCCCAATTCTCCTCGCCGTAGCTTTCCTAACATTAGTGGAACGGAAAGTGCTAGGCTACATGCAACTCCGAAAAGGACCCAACATCGTAGGACCCTACGGACTCCTACAACCCATCGCAGACGCCGTAAAACTATTCACCAAAGAACCCCTACGACCACTAACATCTTCCACAACCATATTCATTATGGCTCCCATTCTAGCCTTAGCCTTAGCCCTAACCATGTGAGTCCCCCTGCCTATACCATACCCCCTCATCAATATAAACCTAGGAGTGTTATTCATACTAGCAATATCAAGCCTGGCTGTCTACTCAATCCTATGATCCGGATGGGCCTCAAATTCAAAATACGCCCTAATCGGAGCCTTACGA…
	'Kangia_SM_PH123'	TTTATAATTAATATCATCTCACTAATTATCCCAATTCTCCTCGCCGTAGCTTTCCTAACATTAGTGGAACGGAAAGTGCTAGGCTACATGCAACTCCGAAAAGGACCCAACATCGTAGGACCCTACGGACTCCTACAACCCATCGCAGACGCCGTAAAACTATTCACCAAAGAACCCCTACGACCACTAACATCTTCCACAACCATATTCATTATGGCCCCTATTCTAGCCTTAGCCTTAGCCCTAACCATGTGAGTCCCCCTGCCTATACCATACCCCCTCATCAACATAAACCTGGGAGTGTTATTCATACTAGCAATATCAAGCCTAGCTGTCTACTCAATCCTATGATCCGGATGGGCCTCAAATTCAAAATACGCCCTAATCGGAGCCTTACGA…
	'Kangia_LM_PH124'	TTTATAATTAATATCATCTCACTAATTATCCCAATTCTCCTCGCCGTAGCTTTCCTAACATTAGTGGAACGGAAAGTGCTAGGCTACATGCAACTCCGAAAAGGACCCAACATCGTAGGACCCTACGGACTCCTACAACCCATCGCAGACGCCGTAAAACTATTCACCAAAGAACCCCTACGACCACTAACATCTTCCACAACCATATTCATTATGGCCCCTATTCTAGCCTTAGCCTTAGCCCTAACCATGTGAGTCCCCCTGCCTATACCATACCCCCTCATCAACATAAACCTGGGAGTGTTATTCATACTAGCAATATCAAGCCTAGCTGTCTACTCAATCCTATGATCCGGATGGGCCTCAAATTCAAAATACGCCCTAATCGGAGCCTTACGA…
	'Kangia_SF_PH125'	TTTATAATTAATATCATCTCACTAATTATCCCAATTCTCCTCGCCGTAGCTTTCCTAACATTAGTGGAACGGAAAGTGCTAGGCTACATGCAACTCCGAAAAGGACCCAACATCGTAGGACCCTACGGACTCCTACAACCCATCGCAGACGCCGTAAAACTATTCACCAAAGAACCCCTACGACCACTAACATCTTCCACAACCATATTCATTATGGCCCCTATTCTAGCCCTAGCCTTAGCCCTAACCATGTGAGTCCCCCTGCCTATACCATATCCCCTCATCAACATAAACCTGGGAGTGTTATTCATACTAGCAATATCAAGCCTAGCTGTCTACTCAATCCTATGATCCGGATGGGCCTCAAATTCAAAATACGCCCTAATCGGAGCCTTACGA…
	'Kangia_SF_PH126'	TTTATAATTAATATCATCTCACTAATTATCCCAATTCTCCTCGCCGTAGCTTTCCTAACATTAGTGGAACGGAAAGTGCTAGGCTACATGCAACTCCGAAAAGGACCCAACATCGTAGGACCCTACGGACTCCTACAACCCATCGCAGACGCCGTAAAACTATTCACCAAAGAACCCCTACGACCACTAACATCTTCCACAACCATATTCATTATAGCCCCTATTCTAGCCTTAGCCTTAGCCCTAACCATGTGAGTCCCCCTGCCTATACCATACCCCCTCATCAACATAAACCTGGGAGTGTTATTCATACTAGCAATATCAAGCCTAGCTGTCTACTCAATCCTATGATCCGGATGGGCCTCAAATTCAAAATACGCCCTAATCGGAGCCTTACGA…
	'Kangia_SM_PH127'	TTTATAATTAATATCATCTCACTAATTATCCCAATTCTCCTCGCCGTAGCTTTCCTAACATTAGTGGAACGGAAAGTGCTAGGCTACATGCAACTCCGAAAAGGACCCAACATCGTAGGACCCTACGGACTCCTACAACCCATCGCAGACGCCGTAAAACTATTCACCAAAGAACCCCTACGACCACTAACATCTTCCACAACCATATTCATTATGGCCCCTATTCTAGCCCTAGCCTTAGCCCTAACCATGTGAGTCCCCCTGCCTATACCATACCCCCTCATCAACATAAACCTGGGAGTGTTATTCATACTAGCAATATCAAGCCTAGCTGTCTACTCAATCCTATGATCCGGATGGGCCTCAAATTCAAAATACGCCCTAATCGGAGCCTTACGA…
	'Kangia_SM_PH128'	TTTATAATTAATATCATCTCACTAATTATCCCAATTCTCCTCGCCGTAGCTTTCCTAACATTAGTGGAACGGAAAGTGCTAGGCTACATGCAACTCCGAAAAGGACCCAACATCGTAGGACCCTACGGACTCCTACAACCCATCGCAGACGCCGTAAAACTATTCACCAAAGAACCCCTACGACCACTAACATCTTCCACAACCATATTCATTATAGCCCCTATTCTAGCCCTAGCCTTAGCCCTAACCATGTGAGTCCCCCTGCCTATACCATACCCCCTCATCAACATAAACCTAGGAGTGTTATTCATACTAGCAATATCAAGCCTAGCTGTCTACTCAATCCTATGATCCGGATGGGCCTCAAATTCAAAATACGCCCTAATCGGAGCCTTACGA…
	'Kangia_LM_PH130'	TTTATAATTAATATCATCTCACTAATTATCCCAATTCTCCTCGCCGTAGCTTTCCTAACATTAGTGGAACGGAAAGTGCTAGGCTACATGCAACTCCGAAAAGGACCCAACATCGTAGGACCCTACGGACTCCTACAACCCATCGCAGACGCCGTAAAACTATTCACCAAAGAACCCCTACGACCACTAACATCTTCCACAACCATATTCATTATGGCTCCCATTCTAGCCTTAGCCTTAGCCCTAACCATGTGAGTCCCCCTGCCTATACCATACCCCCTCATCAATATAAACCTAGGAGTGTTATTCATACTAGCAATATCAAGCCTGGCTGTCTACTCAATCCTATGATCCGGATGGGCCTCAAATTCAAAATACGCCCTAATCGGAGCCTTACGA…
	'Kangia_LM_PH131'	TTTATAATTAATATCATCTCACTAATTATCCCAATTCTCCTCGCCGTAGCTTTCCTAACATTAGTGGAACGGAAAGTGCTAGGCTACATGCAACTCCGAAAAGGACCCAACATCGTAGGACCCTACGGACTCCTACAACCCATCGCAGACGCCGTAAAACTATTCACCAAAGAACCCCTACGACCACTAACATCTTCCACAACCATATTCATTATGGCCCCTATTCTAGCCTTAGCCTTAGCCCTAACCATGTGAGTCCCCCTGCCTATACCATACCCCCTCATCAACATAAACCTGGGAGTGTTATTCATACTAGCAATATCAAGCCTAGCTGTCTACTCAATCCTATGATCCGGATGGGCCTCAAATTCAAAATACGCCCTAATCGGAGCCTTACGA…
	'Kangia_LF_PH135'	TTTATAATTAATATCATCTCACTAATTATCCCAATTCTCCTCGCCGTAGCTTTCCTAACATTAGTGGAACGGAAAGTGCTAGGCTACATGCAACTCCGAAAAGGACCCAACATCGTAGGACCCTACGGACTCCTACAACCCATCGCAGACGCCGTAAAACTATTCACCAAAGAACCCCTACGACCACTAACATCTTCCACAACCATATTCATTATGGCTCCCATTCTAGCCTTAGCCTTAGCCCTAACCATGTGAGTCCCCCTGCCTATACCATACCCCCTCATCAATATAAACCTAGGAGTGTTATTCATACTAGCAATATCAAGCCTGGCTGTCTACTCAATCCTATGATCCGGATGGGCCTCAAATTCAAAATACGCCCTAATCGGAGCCTTACGA…
	'Kangia_LF_PH136'	TTTATAATTAATATCATCTCACTAATTATCCCAATTCTCCTCGCCGTAGCTTTCCTAACATTAGTGGAACGGAAAGTGCTAGGCTACATGCAACTCCGAAAAGGACCCAACATCGTAGGACCCTACGGACTCCTACAACCCATCGCAGACGCCGTAAAACTATTCACCAAAGAACCCCTACGACCACTAACATCTTCCACAACCATATTCATTATGGCCCCTATTCTAGCCCTAGCCTTAGCCCTAACCATGTGAGTCCCCCTGCCTATACCATACCCCCTCATCAACATAAACCTGGGAGTGCTATTCATACTAGCAATATCAAGCCTAGCTGTCTACTCAATCCTATGGTCCGGATGGGCCTCAAATTCAAAATACGCCCTAATCGGAGCCTTACGA…
	'Kangia_LF_PH137'	TTTATAATTAATATCATCTCACTAATTATCCCAATTCTCCTCGCCGTAGCTTTCCTAACATTAGTGGAACGGAAAGTGCTAGGCTACATGCAACTCCGAAAAGGACCCAACATCGTAGGACCCTACGGACTCCTACAACCCATCGCAGACGCCGTAAAACTATTCACCAAAGAACCCCTACGACCACTAACATCTTCCACAACCATATTCATTATGGCCCCTATTCTAGCCTTAGCCTTAGCCCTAACCATGTGAGTCCCCCTGCCTATACCATACCCCCTTATCAACATAAACCTGGGAGTGTTATTCATACTAGCAATATCAAGCTTAGCTGTCTACTCAATCCTATGATCCGGATGGGCCTCAAATTCAAAATACGCCCTAATCGGAGCCTTACGA…
	'Kangia_SF_PH146'	TTTATAATTAATATCATCTCACTAATTATCCCAATTCTCCTCGCCGTAGCTTTCCTAACATTAGTGGAACGGAAAGTGCTAGGCTACATGCAACTCCGAAAAGGACCCAACATCGTAGGACCCTACGGACTCCTACAACCCATCGCAGACGCCGTAAAACTATTCACCAAAGAACCCCTACGACCACTAACATCTTCCACAACCATATTCATTATGGCCCCTATTCTAGCCCTAGCCTTAGCCCTAACCATGTGAGTCCCCCTGCCTATACCATACCCCCTCATCAACATAAACCTGGGAGTGTTATTCATACTAGCAATATCAAGCCTAGCTGTCTACTCAATCCTATGATCCGGATGGGCCTCAAATTCAAAATACGCCCTAATCGGAGCCTTACGA…
	'Kangia_LM_PH147'	TTTATAATTAATATCATCTCACTAATTATCCCAATTCTCCTCGCCGTAGCTTTCCTAACATTAGTGGAACGGAAAGTGCTAGGCTACATGCAACTCCGAAAAGGACCCAACATCGTAGGACCCTACGGACTCCTACAACCCATCGCAGACGCCGTAAAACTATTCACCAAAGAACCCCTACGACCATTAACATCTTCCACAACCATATTCATTATAGCCCCTATTCTAGCCCTAGCCTTAGCCCTAACCATGTGAGTCCCCCTGCCTATACCATACCCCCTCATCAACATAAACCTGGGAGTGTTATTCATACTAGCAATATCAAGCCTAGCTGTCTACTCAATCCTATGATCCGGATGGGCCTCAAATTCAAAATACGCCCTAATCGGAGCCTTACGA…
	'Holman_SF_PH157'	TTTATAATTAATATCATCTCACTAATTATCCCAATTCTCCTCGCCGTAGCTTTCCTAACATTAGTGGAACGGAAAGTGCTAGGCTACATGCAACTCCGAAAAGGACCCAACATCGTAGGACCCTACGGACTCCTACAACCCATCGCAGACGCCGTAAAACTATTCACCAAAGAACCCCTACGACCATTAACATCTTCCACAACCATATTCATTATAGCCCCTATTCTAGCCCTAGCCTTAGCCCTAACCATGTGAGTCCCCCTGCCTATACCATACCCCCTCATCAACATAAACCTGGGAGTGTTATTCATACTAGCAATATCAAGCCTAGCTGTCTACTCAATCCTATGATCCGGATGGGCCTCAAATTCAAAATACGCCCTAATCGGAGCCTTACGA…
	'Holman_LM_PH158'	TTTATAATTAATATCATCTCACTAATTATCCCAATTCTCCTCGCCGTAGCTTTCCTAACATTAGTGGAACGGAAAGTGCTAGGCTACATGCAACTCCGAAAAGGACCCAACATCGTAGGACCCTACGGACTCCTACAACCCATCGCAGACGCCGTAAAACTATTCACCAAAGAACCCCTACGACCACTAACATCTTCCACAACCATATTCATTATGGCCCCTATTCTAGCCCTAGCCTTAGCCCTAACCATGTGAGTCCCCCTGCCTATACCATATCCCCTCATCAACATAAACCTAGGAGTGTTATTCATACTAGCAATATCAAGCCTAGCTGTCTACTCAATCCTATGATCCGGATGGGCCTCAAATTCAAAATACGCCCTAATCGGAGCCTTACGA…
	'Holman_SM_PH161'	TTTATAATTAATATCATCTCACTAATTATCCCAATTCTCCTCGCCGTAGCTTTCCTAACATTAGTGGAACGGAAAGTGCTAGGCTACATGCAACTCCGAAAAGGACCCAACATCGTAGGACCCTACGGACTCCTACAACCCATCGCAGACGCCGTAAAACTATTCACCAAAGAACCCCTACGACCACTAACATCTTCCACAACCATATTCATTATGGCCCCTATTCTAGCCTTAGCCTTAGCCCTAACCATGTGAGTCCCCCTGCCTATACCATACCCCCTCATCAACATAAACCTGGGAGTGTTATTCATACTAGCAATATCAAGCCTAGCTGTCTACTCAATCCTATGATCCGGATGGGCCTCAAATTCAAAATACGCCCTAATCGGAGCCTTACGA…
	'Holman_LF_PH163'	TTTATAATTAATATCATCTCACTAATTATCCCAATTCTCCTCGCCGTAGCTTTCCTAACATTAGTGGAACGGAAAGTGCTAGGCTACATGCAACTCCGAAAAGGACCCAACATCGTAGGACCCTACGGACTCCTACAACCCATCGCAGACGCCGTAAAACTATTCACCAAAGAACCCCTACGACCACTAACATCTTCCACAACCATATTCATTATGGCTCCCATTCTAGCCTTAGCCTTAGCCCTAACCATGTGAGTCCCCCTGCCTATACCATACCCCCTCATCAATATAAACCTAGGAGTGTTATTCATACTAGCAATATCAAGCCTGGCTGTCTACTCAATCCTATGATCCGGATGGGCCTCAAATTCAAAATACGCCCTAATCGGAGCCTTACGA…
	'Holman_SF_PH165'	TTTATAATTAATATCATCTCACTAATTATCCCAATTCTCCTCGCCGTAGCTTTCCTAACATTAGTGGAACGGAAAGTGCTAGGCTACATGCAACTCCGAAAAGGACCCAACATCGTAGGACCCTACGGACTCCTACAACCCATCGCAGACGCCGTAAAACTATTCACCAAAGAACCCCTACGACCACTAACATCTTCCACAACCATATTCATTATGGCCCCTATTCTAGCCCTAGCCTTAGCCCTAACCATGTGAGTCCCCCTGCCTATACCATACCCCCTCATCAACATAAACCTGGGAGTGTTATTCATACTAGCAATATCAAGCCTAGCTGTCTACTCAATCCTATGATCCGGATGGGCCTCAAATTCAAAATACGCCCTAATCGGAGCCTTACGA…
	'Arviat_SM_PH169'	TTTATAATTAATATCATCTCACTAATTATCCCAATTCTCCTCGCCGTAGCTTTCCTAACATTAGTGGAACGGAAAGTGCTAGGCTACATGCAACTCCGAAAAGGACCCAACATCGTAGGACCCTACGGACTCCTACAACCCATCGCAGACGCCGTAAAACTATTCACCAAAGAACCCCTACGACCACTAACATCTTCCACAACCATATTCATTATGGCTCCCATTCTAGCCTTAGCCTTAGCCCTAACCATGTGAGTCCCCCTGCCTATACCATACCCCCTCATCAATATAAACCTAGGAGTGTTATTCATACTAGCAATATCAAGCCTGGCTGTCTACTCAATCCTATGATCCGGATGGGCCTCAAATTCAAAATACGCCCTAATCGGAGCCTTACGA…
	'Arviat_SF_PH176'	TTTATAATTAATATCATCTCACTAATTATCCCAATTCTCCTCGCCGTAGCTTTCCTAACATTAGTGGAACGGAAAGTGCTAGGCTACATGCAACTCCGAAAAGGACCCAACATCGTAGGACCCTACGGACTCCTACAACCCATCGCAGACGCCGTAAAACTATTCACCAAAGAACCCCTACGACCACTAACATCTTCCACAACCATATTCATTATGGCTCCCATTCTAGCCTTAGCCTTAGCCCTAACCATGTGAGTCCCCCTGCCTATACCATACCCCCTCATCAATATAAACCTAGGAGTGTTATTCATACTAGCAATATCAAGCCTGGCTGTCTACTCAATCCTATGATCCGGATGGGCCTCAAATTCAAAATACGCCCTAATCGGAGCCTTACGA…
	'Arviat_SM_PH185'	TTTATAATTAATATCATCTCACTAATTATCCCAATTCTCCTCGCCGTAGCTTTCCTAACATTAGTGGAACGGAAAGTGCTAGGCTACATGCAACTCCGAAAAGGACCCAACATCGTAGGACCCTACGGACTCCTACAACCCATCGCAGACGCCGTAAAACTATTCACCAAAGAACCCCTACGACCACTAACATCTTCCACAACCATATTCATTATGGCCCCTATTCTAGCCTTAGCCTTAGCCCTAACCATGTGAGTCCCCCTGCCTATACCATACCCCCTCATCAACATAAACCTGGGAGTGTTATTCATACTAGCAATATCAAGCCTAGCTGTCTACTCAATCCTATGATCCGGATGGGCCTCAAATTCAAAATACGCCCTAATCGGAGCCTTACGA…
	'Arviat_SM_PH186'	TTTATAATTAATATCATCTCACTAATTATCCCAATTCTCCTCGCCGTAGCTTTCCTAACATTAGTGGAACGGAAAGTGCTAGGCTACATGCAACTCCGAAAAGGACCTAACATCGTAGGACCCTACGGACTCCTACAACCCATCGCAGACGCCGTAAAACTATTCACCAAAGAACCCCTACGACCACTAACATCTTCCACAACCATATTCATTATGGCCCCTATTCTAGCCTTAGCCTTAGCCCTAACCATGTGAGTCCCCCTGCCTATACCATACCCCCTCATCAACATAAACCTGGGAGTGTTATTCATACTAGCAATATCAAGCCTAGCTGTCTACTCAATCCTATGATCCGGATGGGCCTCAAATTCAAAATACGCCCTAATCGGAGCCTTACGA…
	'Arviat_SF_PH187'	TTTATAATTAATATCATCTCACTAATTATCCCAATTCTCCTCGCCGTAGCTTTCCTAACATTAGTGGAACGGAAAGTGCTAGGCTACATGCAACTCCGAAAAGGACCCAACATCGTAGGACCCTACGGACTCCTACAACCCATCGCAGACGCCGTAAAACTATTCACCAAAGAACCCCTACGACCACTAACATCTTCCACAACCATATTCATTATGGCCCCTATTCTAGCCTTAGCCTTAGCCCTAACCATGTGAGTCCCCCTGCCTATACCATACCCCCTCATCAACATAAACCTGGGAGTGTTATTCATACTAGCAATATCAAGCCTAGCTGTCTACTCAATCCTATGATCCGGATGGGCCTCAAATTCAAAATACGCCCTAATCGGAGCCTTACGA…
	'Holman_LM_PH190'	TTTATAATTAATATCATCTCACTAATTATCCCAATTCTCCTCGCCGTAGCTTTCCTAACATTAGTGGAACGGAAAGTGCTAGGCTACATGCAACTCCGAAAAGGACCCAACATCGTAGGACCCTACGGACTCCTACAACCCATCGCAGACGCCGTAAAACTATTCACCAAAGAACCCCTACGACCACTAACATCTTCCACAACCATATTCATTATGGCTCCCATTCTAGCCTTAGCCTTAGCCCTAACCATGTGAGTCCCCCTGCCTATACCATACCCCCTCATCAATATAAACCTAGGAGTGTTATTCATACTAGCAATATCAAGCCTGGCTGTCTACTCAATCCTATGATCCGGATGGGCCTCAAATTCAAAATACGCCCTAATCGGAGCCTTACGA…
	'Holman_LM_PH194'	TTTATAATTAACATCATCTCACTAATTATCCCAATTCTCCTCGCCGTAGCTTTCCTAACATTAGTGGAACGGAAAGTGCTAGGCTACATGCAACTCCGAAAAGGACCCAACATCGTAGGACCCTACGGACTCCTACAACCCATCGCAGACGCCGTAAAACTATTCACCAAAGAACCCCTACGACCATTAACATCTTCCACAACCATATTCATTATAGCCCCTATTCTAGCCCTAGCCTTAGCCCTAACCATGTGAGTCCCCCTGCCTATACCATACCCCCTCATCAACATAAACCTGGGAGTGTTATTCATACTAGCAATATCAAGCCTAGCTGTCTACTCAATCCTATGATCCGGATGGGCCTCAAATTCAAAATACGCCCTAATCGGAGCCTTACGA…
	'saimaa_1090'	TTTATAATTAATATCATCTCACTAATTATCCCAATTCTCCTCGCCGTAGCTTTCCTAACATTAGTGGAACGGAAAGTGCTAGGCTACATGCAACTCCGAAAAGGACCCAACATCGTAGGACCCTACGGACTCCTACAACCCATCGCAGACGCCGTAAAACTATTCACCAAAGAACCCCTACGACCACTAACATCTTCCACAACCATATTCATTATGGCCCCTATTCTAGCCCTAGCCTTAGCCCTAACCATGTGAGTCCCCCTGCCTATACCATACCCCCTCATCAACATAAACCTGGGAGTGCTATTCATACTAGCAATATCAAGCCTAGCTGTCTACTCAATCCTATGATCCGGATGGGCCTCAAATTCAAAATACGCCCTAATCGGAGCCTTACGA…
	'saimaa_1235'	TTTATAATTAATATCATCTCACTAATTATCCCAATTCTCCTCGCCGTAGCTTTCCTAACATTAGTGGAACGGAAAGTGCTAGGCTACATGCAACTCCGAAAAGGACCCAACATCGTAGGACCCTACGGACTCCTACAACCCATCGCAGACGCCGTAAAACTATTCACCAAAGAACCCCTACGACCACTAACATCTTCCACAACCATATTCATTATGGCCCCTATTCTAGCCCTAGCCTTAGCCCTAACCATGTGAGTCCCCCTGCCTATACCATACCCCCTCATCAACATAAACCTGGGAGTGCTATTCATACTAGCAATATCAAGCCTAGCTGTCTACTCAATCCTATGATCCGGATGGGCCTCAAATTCAAAATACGCCCTAATCGGAGCCTTACGA…
	'saimaa_1262'	TTTATAATTAATATCATCTCACTAATTATCCCAATTCTCCTCGCCGTAGCTTTCCTAACATTAGTGGAACGGAAAGTGCTAGGCTACATGCAACTCCGAAAAGGACCCAACATCGTAGGACCCTACGGACTCCTACAACCCATCGCAGACGCCGTAAAACTATTCACCAAAGAACCCCTACGACCACTAACATCTTCCACAACCATATTCATTATGGCCCCTATTCTAGCCCTAGCCTTAGCCCTAACCATGTGAGTCCCCCTGCCTATACCATACCCCCTCATCAACATAAACCTGGGAGTGCTATTCATACTAGCAATATCAAGCCTAGCTGTCTACTCAATCCTATGATCCGGATGGGCCTCAAATTCAAAATACGCCCTAATCGGAGCCTTACGA…
	'saimaa_1270'	TTTATAATTAATATCATCTCACTAATTATCCCAATTCTCCTCGCCGTAGCTTTCCTAACATTAGTGGAACGGAAAGTGCTAGGCTACATGCAACTCCGAAAAGGACCCAACATCGTAGGACCCTACGGACTCCTACAACCCATCGCAGACGCCGTAAAACTATTCACCAAAGAACCCCTACGACCACTAACATCTTCCACAACCATATTCATTATGGCCCCTATTCTAGCCCTAGCCTTAGCCCTAACCATGTGAGTCCCCCTGCCTATACCATACCCCCTCATCAACATAAACCTGGGAGTGCTATTCATACTAGCAATATCAAGCCTAGCTGTCTACTCAATCCTATGATCCGGATGGGCCTCAAATTCAAAATACGCCCTAATCGGAGCCTTACGA…
	'saimaa_1271'	TTTATAATTAATATCATCTCACTAATTATCCCAATTCTCCTCGCCGTAGCTTTCCTAACATTAGTGGAACGGAAAGTGCTAGGCTACATGCAACTCCGAAAAGGACCCAACATCGTAGGACCCTACGGACTCCTACAACCCATCGCAGACGCCGTAAAACTATTCACCAAAGAACCCCTACGACCACTAACATCTTCCACAACCATATTCATTATGGCCCCTATTCTAGCCCTAGCCTTAGCCCTAACCATGTGAGTCCCCCTGCCTATACCATACCCCCTCATCAACATAAACCTGGGAGTGCTATTCATACTAGCAATATCAAGCCTAGCTGTCTACTCAATCCTATGATCCGGATGGGCCTCAAATTCAAAATACGCCCTAATCGGAGCCTTACGA…
	'saimaa_1482'	TTTATAATTAATATCATCTCACTAATTATCCCAATTCTCCTCGCCGTAGCTTTCCTAACATTAGTGGAACGGAAAGTGCTAGGCTACATGCAACTCCGAAAAGGACCCAACATCGTAGGACCCTACGGACTCCTACAACCCATCGCAGACGCCGTAAAACTATTCACCAAAGAACCCCTACGACCACTAACATCTTCCACAACCATATTCATTATGGCCCCTATTCTAGCCCTAGCCTTAGCCCTAACCATGTGAGTCCCCCTGCCTATACCATACCCCCTCATCAACATAAACCTGGGAGTGCTATTCATACTAGCAATATCAAGCCTAGCTGTCTACTCAATCCTATGATCCGGATGGGCCTCAAATTCAAAATACGCCCTAATCGGAGCCTTACGA…
	'saimaa_1488'	TTTATAATTAATATCATCTCACTAATTATCCCAATTCTCCTCGCCGTAGCTTTCCTAACATTAGTGGAACGGAAAGTGCTAGGCTACATGCAACTCCGAAAAGGACCCAACATCGTAGGACCCTACGGACTCCTACAACCCATCGCAGACGCCGTAAAACTATTCACCAAAGAACCCCTACGACCACTAACATCTTCCACAACCATATTCATTATGGCCCCTATTCTAGCCCTAGCCTTAGCCCTAACCATGTGAGTCCCCCTGCCTATACCATACCCCCTCATCAACATAAACCTGGGAGTGCTATTCATACTAGCAATATCAAGCCTAGCTGTCTACTCAATCCTATGATCCGGATGGGCCTCAAATTCAAAATACGCCCTAATCGGAGCCTTACGA…
	'saimaa_1552'	TTTATAATTAATATCATCTCACTAATTATCCCAATTCTCCTCGCCGTAGCTTTCCTAACATTAGTGGAACGGAAAGTGCTAGGCTACATGCAACTCCGAAAAGGACCCAACATCGTAGGACCCTACGGACTCCTACAACCCATCGCAGACGCCGTAAAACTATTCACCAAAGAACCCCTACGACCACTAACATCTTCCACAACCATATTCATTATGGCCCCTATTCTAGCCCTAGCCTTAGCCCTAACCATGTGAGTCCCCCTGCCTATACCATACCCCCTCATCAACATAAACCTGGGAGTGCTATTCATACTAGCAATATCAAGCCTAGCTGTCTACTCAATCCTATGATCCGGATGGGCCTCAAATTCAAAATACGCCCTAATCGGAGCCTTACGA…
	'saimaa_1956'	TTTATAATTAATATCATCTCACTAATTATCCCAATTCTCCTCGCCGTAGCTTTCCTAACATTAGTGGAACGGAAAGTGCTAGGCTACATGCAACTCCGAAAAGGACCCAACATCGTAGGACCCTACGGACTCCTACAACCCATCGCAGACGCCGTAAAACTATTCACCAAAGAACCCCTACGACCACTAACATCTTCCACAACCATATTCATTATGGCCCCTATTCTAGCCCTAGCCTTAGCCCTAACCATGTGAGTCCCCCTGCCTATACCATACCCCCTCATCAACATAAACCTGGGAGTGCTATTCATACTAGCAATATCAAGCCTAGCTGTCTACTCAATCCTATGATCCGGATGGGCCTCAAATTCAAAATACGCCCTAATCGGAGCCTTACGA…
	'saimaa_1957'	TTTATAATTAATATCATCTCACTAATTATCCCAATTCTCCTCGCCGTAGCTTTCCTAACATTAGTGGAACGGAAAGTGCTAGGCTACATGCAACTCCGAAAAGGACCCAACATCGTAGGACCCTACGGACTCCTACAACCCATCGCAGACGCCGTAAAACTATTCACCAAAGAACCCCTACGACCACTAACATCTTCCACAACCATATTCATTATGGCCCCTATTCTAGCCCTAGCCTTAGCCCTAACCATGTGAGTCCCCCTGCCTATACCATACCCCCTCATCAACATAAACCTGGGAGTGCTATTCATACTAGCAATATCAAGCCTAGCTGTCTACTCAATCCTATGATCCGGATGGGCCTCAAATTCAAAATACGCCCTAATCGGAGCCTTACGA…
	'saimaa_1977'	TTTATAATTAATATCATCTCACTAATTATCCCAATTCTCCTCGCCGTAGCTTTCCTAACATTAGTGGAACGGAAAGTGCTAGGCTACATGCAACTCCGAAAAGGACCCAACATCGTAGGACCCTACGGACTCCTACAACCCATCGCAGACGCCGTAAAACTATTCACCAAAGAACCCCTACGACCACTAACATCTTCCACAACCATATTCATTATGGCCCCTATTCTAGCCCTAGCCTTAGCCCTAACCATGTGAGTCCCCCTGCCTATACCATACCCCCTCATCAACATAAACCTGGGAGTGCTATTCATACTAGCAATATCAAGCCTAGCTGTCTACTCAATCCTATGATCCGGATGGGCCTCAAATTCAAAATACGCCCTAATCGGAGCCTTACGA…
	'saimaa_1983'	TTTATAATTAATATCATCTCACTAATTATCCCAATTCTCCTCGCCGTAGCTTTCCTAACATTAGTGGAACGGAAAGTGCTAGGCTACATGCAACTCCGAAAAGGACCCAACATCGTAGGACCCTACGGACTCCTACAACCCATCGCAGACGCCGTAAAACTATTCACCAAAGAACCCCTACGACCACTAACATCTTCCACAACCATATTCATTATGGCCCCTATTCTAGCCCTAGCCTTAGCCCTAACCATGTGAGTCCCCCTGCCTATACCATACCCCCTCATCAACATAAACCTGGGAGTGCTATTCATACTAGCAATATCAAGCCTAGCTGTCTACTCAATCCTATGATCCGGATGGGCCTCAAATTCAAAATACGCCCTAATCGGAGCCTTACGA…
	'saimaa_2119'	TTTATAATTAATATCATCTCACTAATTATCCCAATTCTCCTCGCCGTAGCTTTCCTAACATTAGTGGAACGGAAAGTGCTAGGCTACATGCAACTCCGAAAAGGACCCAACATCGTAGGACCCTACGGACTCCTACAACCCATCGCAGACGCCGTAAAACTATTCACCAAAGAACCCCTACGACCACTAACATCTTCCACAACCATATTCATTATGGCCCCTATTCTAGCCCTAGCCTTAGCCCTAACCATGTGAGTCCCCCTGCCTATACCATACCCCCTCATCAACATAAACCTGGGAGTGCTATTCATACTAGCAATATCAAGCCTAGCTGTCTACTCAATCCTATGATCCGGATGGGCCTCAAATTCAAAATACGCCCTAATCGGAGCCTTACGA…
	'saimaa_2221'	TTTATAATTAATATCATCTCACTAATTATCCCAATTCTCCTCGCCGTAGCTTTCCTAACATTAGTGGAACGGAAAGTGCTAGGCTACATGCAACTCCGAAAAGGACCCAACATCGTAGGACCCTACGGACTCCTACAACCCATCGCAGACGCCGTAAAACTATTCACCAAAGAACCCCTACGACCACTAACATCTTCCACAACCATATTCATTATGGCCCCTATTCTAGCCCTAGCCTTAGCCCTAACCATGTGAGTCCCCCTGCCTATACCATACCCCCTCATCAACATAAACCTGGGAGTGCTATTCATACTAGCAATATCAAGCCTAGCTGTCTACTCAATCCTATGATCCGGATGGGCCTCAAATTCAAAATACGCCCTAATCGGAGCCTTACGA…
	'saimaa_2232'	TTTATAATTAATATCATCTCACTAATTATCCCAATTCTCCTCGCCGTAGCTTTCCTAACATTAGTGGAACGGAAAGTGCTAGGCTACATGCAACTCCGAAAAGGACCCAACATCGTAGGACCCTACGGACTCCTACAACCCATCGCAGACGCCGTAAAACTATTCACCAAAGAACCCCTACGACCACTAACATCTTCCACAACCATATTCATTATGGCCCCTATTCTAGCCCTAGCCTTAGCCCTAACCATGTGAGTCCCCCTGCCTATACCATACCCCCTCATCAACATAAACCTGGGAGTGCTATTCATACTAGCAATATCAAGCCTAGCTGTCTACTCAATCCTATGATCCGGATGGGCCTCAAATTCAAAATACGCCCTAATCGGAGCCTTACGA…
	'saimaa_2233'	TTTATAATTAATATCATCTCACTAATTATCCCAATTCTCCTCGCCGTAGCTTTCCTAACATTAGTGGAACGGAAAGTGCTAGGCTACATGCAACTCCGAAAAGGACCCAACATCGTAGGACCCTACGGACTCCTACAACCCATCGCAGACGCCGTAAAACTATTCACCAAAGAACCCCTACGACCACTAACATCTTCCACAACCATATTCATTATGGCCCCTATTCTAGCCCTAGCCTTAGCCCTAACCATGTGAGTCCCCCTGCCTATACCATACCCCCTCATCAACATAAACCTGGGAGTGCTATTCATACTAGCAATATCAAGCCTAGCTGTCTACTCAATCCTATGATCCGGATGGGCCTCAAATTCAAAATACGCCCTAATCGGAGCCTTACGA…
	'saimaa_2259'	TTTATAATTAATATCATCTCACTAATTATCCCAATTCTCCTCGCCGTAGCTTTCCTAACATTAGTGGAACGGAAAGTGCTAGGCTACATGCAACTCCGAAAAGGACCCAACATCGTAGGACCCTACGGACTCCTACAACCCATCGCAGACGCCGTAAAACTATTCACCAAAGAACCCCTACGACCACTAACATCTTCCACAACCATATTCATTATGGCCCCTATTCTAGCCCTAGCCTTAGCCCTAACCATGTGAGTCCCCCTGCCTATACCATACCCCCTCATCAACATAAACCTGGGAGTGCTATTCATACTAGCAATATCAAGCCTAGCTGTCTACTCAATCCTATGATCCGGATGGGCCTCAAATTCAAAATACGCCCTAATCGGAGCCTTACGA…
	'saimaa_2277'	TTTATAATTAATATCATCTCACTAATTATCCCAATTCTCCTCGCCGTAGCTTTCCTAACATTAGTGGAACGGAAAGTGCTAGGCTACATGCAACTCCGAAAAGGACCCAACATCGTAGGACCCTACGGACTCCTACAACCCATCGCAGACGCCGTAAAACTATTCACCAAAGAACCCCTACGACCACTAACATCTTCCACAACCATATTCATTATGGCCCCTATTCTAGCCCTAGCCTTAGCCCTAACCATGTGAGTCCCCCTGCCTATACCATACCCCCTCATCAACATAAACCTGGGAGTGCTATTCATACTAGCAATATCAAGCCTAGCTGTCTACTCAATCCTATGATCCGGATGGGCCTCAAATTCAAAATACGCCCTAATCGGAGCCTTACGA…
	'saimaa_2327'	TTTATAATTAATATCATCTCACTAATTATCCCAATTCTCCTCGCCGTAGCTTTCCTAACATTAGTGGAACGGAAAGTGCTAGGCTACATGCAACTCCGAAAAGGACCCAACATCGTAGGACCCTACGGACTCCTACAACCCATCGCAGACGCCGTAAAACTATTCACCAAAGAACCCCTACGACCACTAACATCTTCCACAACCATATTCATTATGGCCCCTATTCTAGCCCTAGCCTTAGCCCTAACCATGTGAGTCCCCCTGCCTATACCATACCCCCTCATCAACATAAACCTGGGAGTGCTATTCATACTAGCAATATCAAGCCTAGCTGTCTACTCAATCCTATGATCCGGATGGGCCTCAAATTCAAAATACGCCCTAATCGGAGCCTTACGA…
	'saimaa_2332'	TTTATAATTAATATCATCTCACTAATTATCCCAATTCTCCTCGCCGTAGCTTTCCTAACATTAGTGGAACGGAAAGTGCTAGGCTACATGCAACTCCGAAAAGGACCCAACATCGTAGGACCCTACGGACTCCTACAACCCATCGCAGACGCCGTAAAACTATTCACCAAAGAACCCCTACGACCACTAACATCTTCCACAACCATATTCATTATGGCCCCTATTCTAGCCCTAGCCTTAGCCCTAACCATGTGAGTCCCCCTGCCTATACCATACCCCCTCATCAACATAAACCTGGGAGTGCTATTCATACTAGCAATATCAAGCCTAGCTGTCTACTCAATCCTATGATCCGGATGGGCCTCAAATTCAAAATACGCCCTAATCGGAGCCTTACGA…
	'saimaa_2333'	TTTATAATTAATATCATCTCACTAATTATCCCAATTCTCCTCGCCGTAGCTTTCCTAACATTAGTGGAACGGAAAGTGCTAGGCTACATGCAACTCCGAAAAGGACCCAACATCGTAGGACCCTACGGACTCCTACAACCCATCGCAGACGCCGTAAAACTATTCACCAAAGAACCCCTACGACCACTAACATCTTCCACAACCATATTCATTATGGCCCCTATTCTAGCCCTAGCCTTAGCCCTAACCATGTGAGTCCCCCTGCCTATACCATACCCCCTCATCAACATAAACCTGGGAGTGCTATTCATACTAGCAATATCAAGCCTAGCTGTCTACTCAATCCTATGATCCGGATGGGCCTCAAATTCAAAATACGCCCTAATCGGAGCCTTACGA…
	'saimaa_2337'	TTTATAATTAATATCATCTCACTAATTATCCCAATTCTCCTCGCCGTAGCTTTCCTAACATTAGTGGAACGGAAAGTGCTAGGCTACATGCAACTCCGAAAAGGACCCAACATCGTAGGACCCTACGGACTCCTACAACCCATCGCAGACGCCGTAAAACTATTCACCAAAGAACCCCTACGACCACTAACATCTTCCACAACCATATTCATTATGGCCCCTATTCTAGCCCTAGCCTTAGCCCTAACCATGTGAGTCCCCCTGCCTATACCATACCCCCTCATCAACATAAACCTGGGAGTGCTATTCATACTAGCAATATCAAGCCTAGCTGTCTACTCAATCCTATGATCCGGATGGGCCTCAAATTCAAAATACGCCCTAATCGGAGCCTTACGA…
	'saimaa_2340'	TTTATAATTAATATCATCTCACTAATTATCCCAATTCTCCTCGCCGTAGCTTTCCTAACATTAGTGGAACGGAAAGTGCTAGGCTACATGCAACTCCGAAAAGGACCCAACATCGTAGGACCCTACGGACTCCTACAACCCATCGCAGACGCCGTAAAACTATTCACCAAAGAACCCCTACGACCACTAACATCTTCCACAACCATATTCATTATGGCCCCTATTCTAGCCCTAGCCTTAGCCCTAACCATGTGAGTCCCCCTGCCTATACCATACCCCCTCATCAACATAAACCTGGGAGTGCTATTCATACTAGCAATATCAAGCCTAGCTGTCTACTCAATCCTATGATCCGGATGGGCCTCAAATTCAAAATACGCCCTAATCGGAGCCTTACGA…
	'saimaa_2341'	TTTATAATTAATATCATCTCACTAATTATCCCAATTCTCCTCGCCGTAGCTTTCCTAACATTAGTGGAACGGAAAGTGCTAGGCTACATGCAACTCCGAAAAGGACCCAACATCGTAGGACCCTACGGACTCCTACAACCCATCGCAGACGCCGTAAAACTATTCACCAAAGAACCCCTACGACCACTAACATCTTCCACAACCATATTCATTATGGCCCCTATTCTAGCCCTAGCCTTAGCCCTAACCATGTGAGTCCCCCTGCCTATACCATACCCCCTCATCAACATAAACCTGGGAGTGCTATTCATACTAGCAATATCAAGCCTAGCTGTCTACTCAATCCTATGATCCGGATGGGCCTCAAATTCAAAATACGCCCTAATCGGAGCCTTACGA…
	'saimaa_2342'	TTTATAATTAATATCATCTCACTAATTATCCCAATTCTCCTCGCCGTAGCTTTCCTAACATTAGTGGAACGGAAAGTGCTAGGCTACATGCAACTCCGAAAAGGACCCAACATCGTAGGACCCTACGGACTCCTACAACCCATCGCAGACGCCGTAAAACTATTCACCAAAGAACCCCTACGACCACTAACATCTTCCACAACCATATTCATTATGGCCCCTATTCTAGCCCTAGCCTTAGCCCTAACCATGTGAGTCCCCCTGCCTATACCATACCCCCTCATCAACATAAACCTGGGAGTGCTATTCATACTAGCAATATCAAGCCTAGCTGTCTACTCAATCCTATGATCCGGATGGGCCTCAAATTCAAAATACGCCCTAATCGGAGCCTTACGA…
	'saimaa_2343'	TTTATAATTAATATCATCTCACTAATTATCCCAATTCTCCTCGCCGTAGCTTTCCTAACATTAGTGGAACGGAAAGTGCTAGGCTACATGCAACTCCGAAAAGGACCCAACATCGTAGGACCCTACGGACTCCTACAACCCATCGCAGACGCCGTAAAACTATTCACCAAAGAACCCCTACGACCACTAACATCTTCCACAACCATATTCATTATGGCCCCTATTCTAGCCCTAGCCTTAGCCCTAACCATGTGAGTCCCCCTGCCTATACCATACCCCCTCATCAACATAAACCTGGGAGTGCTATTCATACTAGCAATATCAAGCCTAGCTGTCTACTCAATCCTATGATCCGGATGGGCCTCAAATTCAAAATACGCCCTAATCGGAGCCTTACGA…
	'saimaa_2348'	TTTATAATTAATATCATCTCACTAATTATCCCAATTCTCCTCGCCGTAGCTTTCCTAACATTAGTGGAACGGAAAGTGCTAGGCTACATGCAACTCCGAAAAGGACCCAACATCGTAGGACCCTACGGACTCCTACAACCCATCGCAGACGCCGTAAAACTATTCACCAAAGAACCCCTACGACCACTAACATCTTCCACAACCATATTCATTATGGCCCCTATTCTAGCCCTAGCCTTAGCCCTAACCATGTGAGTCCCCCTGCCTATACCATACCCCCTCATCAACATAAACCTGGGAGTGCTATTCATACTAGCAATATCAAGCCTAGCTGTCTACTCAATCCTATGATCCGGATGGGCCTCAAATTCAAAATACGCCCTAATCGGAGCCTTACGA…
	'saimaa_2350'	TTTATAATTAATATCATCTCACTAATTATCCCAATTCTCCTCGCCGTAGCTTTCCTAACATTAGTGGAACGGAAAGTGCTAGGCTACATGCAACTCCGAAAAGGACCCAACATCGTAGGACCCTACGGACTCCTACAACCCATCGCAGACGCCGTAAAACTATTCACCAAAGAACCCCTACGACCACTAACATCTTCCACAACCATATTCATTATGGCCCCTATTCTAGCCCTAGCCTTAGCCCTAACCATGTGAGTCCCCCTGCCTATACCATACCCCCTCATCAACATAAACCTGGGAGTGCTATTCATACTAGCAATATCAAGCCTAGCTGTCTACTCAATCCTATGATCCGGATGGGCCTCAAATTCAAAATACGCCCTAATCGGAGCCTTACGA…
	'saimaa_2352'	TTTATAATTAATATCATCTCACTAATTATCCCAATTCTCCTCGCCGTAGCTTTCCTAACATTAGTGGAACGGAAAGTGCTAGGCTACATGCAACTCCGAAAAGGACCCAACATCGTAGGACCCTACGGACTCCTACAACCCATCGCAGACGCCGTAAAACTATTCACCAAAGAACCCCTACGACCACTAACATCTTCCACAACCATATTCATTATGGCCCCTATTCTAGCCCTAGCCTTAGCCCTAACCATGTGAGTCCCCCTGCCTATACCATACCCCCTCATCAACATAAACCTGGGAGTGCTATTCATACTAGCAATATCAAGCCTAGCTGTCTACTCAATCCTATGATCCGGATGGGCCTCAAATTCAAAATACGCCCTAATCGGAGCCTTACGA…
	'saimaa_2353'	TTTATAATTAATATCATCTCACTAATTATCCCAATTCTCCTCGCCGTAGCTTTCCTAACATTAGTGGAACGGAAAGTGCTAGGCTACATGCAACTCCGAAAAGGACCCAACATCGTAGGACCCTACGGACTCCTACAACCCATCGCAGACGCCGTAAAACTATTCACCAAAGAACCCCTACGACCACTAACATCTTCCACAACCATATTCATTATGGCCCCTATTCTAGCCCTAGCCTTAGCCCTAACCATGTGAGTCCCCCTGCCTATACCATACCCCCTCATCAACATAAACCTGGGAGTGCTATTCATACTAGCAATATCAAGCCTAGCTGTCTACTCAATCCTATGATCCGGATGGGCCTCAAATTCAAAATACGCCCTAATCGGAGCCTTACGA…
	'saimaa_2354'	TTTATAATTAATATCATCTCACTAATTATCCCAATTCTCCTCGCCGTAGCTTTCCTAACATTAGTGGAACGGAAAGTGCTAGGCTACATGCAACTCCGAAAAGGACCCAACATCGTAGGACCCTACGGACTCCTACAACCCATCGCAGACGCCGTAAAACTATTCACCAAAGAACCCCTACGACCACTAACATCTTCCACAACCATATTCATTATGGCCCCTATTCTAGCCCTAGCCTTAGCCCTAACCATGTGAGTCCCCCTGCCTATACCATACCCCCTCATCAACATAAACCTGGGAGTGCTATTCATACTAGCAATATCAAGCCTAGCTGTCTACTCAATCCTATGATCCGGATGGGCCTCAAATTCAAAATACGCCCTAATCGGAGCCTTACGA…
	'saimaa_2356'	TTTATAATTAATATCATCTCACTAATTATCCCAATTCTCCTCGCCGTAGCTTTCCTAACATTAGTGGAACGGAAAGTGCTAGGCTACATGCAACTCCGAAAAGGACCCAACATCGTAGGACCCTACGGACTCCTACAACCCATCGCAGACGCCGTAAAACTATTCACCAAAGAACCCCTACGACCACTAACATCTTCCACAACCATATTCATTATGGCCCCTATTCTAGCCCTAGCCTTAGCCCTAACCATGTGAGTCCCCCTGCCTATACCATACCCCCTCATCAACATAAACCTGGGAGTGCTATTCATACTAGCAATATCAAGCCTAGCTGTCTACTCAATCCTATGATCCGGATGGGCCTCAAATTCAAAATACGCCCTAATCGGAGCCTTACGA…
	'saimaa_2357'	TTTATAATTAATATCATCTCACTAATTATCCCAATTCTCCTCGCCGTAGCTTTCCTAACATTAGTGGAACGGAAAGTGCTAGGCTACATGCAACTCCGAAAAGGACCCAACATCGTAGGACCCTACGGACTCCTACAACCCATCGCAGACGCCGTAAAACTATTCACCAAAGAACCCCTACGACCACTAACATCTTCCACAACCATATTCATTATGGCCCCTATTCTAGCCCTAGCCTTAGCCCTAACCATGTGAGTCCCCCTGCCTATACCATACCCCCTCATCAACATAAACCTGGGAGTGCTATTCATACTAGCAATATCAAGCCTAGCTGTCTACTCAATCCTATGATCCGGATGGGCCTCAAATTCAAAATACGCCCTAATCGGAGCCTTACGA…
	'saimaa_2363'	TTTATAATTAATATCATCTCACTAATTATCCCAATTCTCCTCGCCGTAGCTTTCCTAACATTAGTGGAACGGAAAGTGCTAGGCTACATGCAACTCCGAAAAGGACCCAACATCGTAGGACCCTACGGACTCCTACAACCCATCGCAGACGCCGTAAAACTATTCACCAAAGAACCCCTACGACCACTAACATCTTCCACAACCATATTCATTATGGCCCCTATTCTAGCCCTAGCCTTAGCCCTAACCATGTGAGTCCCCCTGCCTATACCATACCCCCTCATCAACATAAACCTGGGAGTGCTATTCATACTAGCAATATCAAGCCTAGCTGTCTACTCAATCCTATGATCCGGATGGGCCTCAAATTCAAAATACGCCCTAATCGGAGCCTTACGA…
	'saimaa_2375'	TTTATAATTAATATCATCTCACTAATTATCCCAATTCTCCTCGCCGTAGCTTTCCTAACATTAGTGGAACGGAAAGTGCTAGGCTACATGCAACTCCGAAAAGGACCCAACATCGTAGGACCCTACGGACTCCTACAACCCATCGCAGACGCCGTAAAACTATTCACCAAAGAACCCCTACGACCACTAACATCTTCCACAACCATATTCATTATGGCCCCTATTCTAGCCCTAGCCTTAGCCCTAACCATGTGAGTCCCCCTGCCTATACCATACCCCCTCATCAACATAAACCTGGGAGTGCTATTCATACTAGCAATATCAAGCCTAGCTGTCTACTCAATCCTATGATCCGGATGGGCCTCAAATTCAAAATACGCCCTAATCGGAGCCTTACGA…
	'saimaa_2376'	TTTATAATTAATATCATCTCACTAATTATCCCAATTCTCCTCGCCGTAGCTTTCCTAACATTAGTGGAACGGAAAGTGCTAGGCTACATGCAACTCCGAAAAGGACCCAACATCGTAGGACCCTACGGACTCCTACAACCCATCGCAGACGCCGTAAAACTATTCACCAAAGAACCCCTACGACCACTAACATCTTCCACAACCATATTCATTATGGCCCCTATTCTAGCCCTAGCCTTAGCCCTAACCATGTGAGTCCCCCTGCCTATACCATACCCCCTCATCAACATAAACCTGGGAGTGCTATTCATACTAGCAATATCAAGCCTAGCTGTCTACTCAATCCTATGATCCGGATGGGCCTCAAATTCAAAATACGCCCTAATCGGAGCCTTACGA…
	'saimaa_2377'	TTTATAATTAATATCATCTCACTAATTATCCCAATTCTCCTCGCCGTAGCTTTCCTAACATTAGTGGAACGGAAAGTGCTAGGCTACATGCAACTCCGAAAAGGACCCAACATCGTAGGACCCTACGGACTCCTACAACCCATCGCAGACGCCGTAAAACTATTCACCAAAGAACCCCTACGACCACTAACATCTTCCACAACCATATTCATTATGGCCCCTATTCTAGCCCTAGCCTTAGCCCTAACCATGTGAGTCCCCCTGCCTATACCATACCCCCTCATCAACATAAACCTGGGAGTGCTATTCATACTAGCAATATCAAGCCTAGCTGTCTACTCAATCCTATGATCCGGATGGGCCTCAAATTCAAAATACGCCCTAATCGGAGCCTTACGA…
	'saimaa_2379'	TTTATAATTAATATCATCTCACTAATTATCCCAATTCTCCTCGCCGTAGCTTTCCTAACATTAGTGGAACGGAAAGTGCTAGGCTACATGCAACTCCGAAAAGGACCCAACATCGTAGGACCCTACGGACTCCTACAACCCATCGCAGACGCCGTAAAACTATTCACCAAAGAACCCCTACGACCACTAACATCTTCCACAACCATATTCATTATGGCCCCTATTCTAGCCCTAGCCTTAGCCCTAACCATGTGAGTCCCCCTGCCTATACCATACCCCCTCATCAACATAAACCTGGGAGTGCTATTCATACTAGCAATATCAAGCCTAGCTGTCTACTCAATCCTATGATCCGGATGGGCCTCAAATTCAAAATACGCCCTAATCGGAGCCTTACGA…
	'saimaa_2380'	TTTATAATTAATATCATCTCACTAATTATCCCAATTCTCCTCGCCGTAGCTTTCCTAACATTAGTGGAACGGAAAGTGCTAGGCTACATGCAACTCCGAAAAGGACCCAACATCGTAGGACCCTACGGACTCCTACAACCCATCGCAGACGCCGTAAAACTATTCACCAAAGAACCCCTACGACCACTAACATCTTCCACAACCATATTCATTATGGCCCCTATTCTAGCCCTAGCCTTAGCCCTAACCATGTGAGTCCCCCTGCCTATACCATACCCCCTCATCAACATAAACCTGGGAGTGCTATTCATACTAGCAATATCAAGCCTAGCTGTCTACTCAATCCTATGATCCGGATGGGCCTCAAATTCAAAATACGCCCTAATCGGAGCCTTACGA…
	'saimaa_2382'	TTTATAATTAATATCATCTCACTAATTATCCCAATTCTCCTCGCCGTAGCTTTCCTAACATTAGTGGAACGGAAAGTGCTAGGCTACATGCAACTCCGAAAAGGACCCAACATCGTAGGACCCTACGGACTCCTACAACCCATCGCAGACGCCGTAAAACTATTCACCAAAGAACCCCTACGACCACTAACATCTTCCACAACCATATTCATTATGGCCCCTATTCTAGCCCTAGCCTTAGCCCTAACCATGTGAGTCCCCCTGCCTATACCATACCCCCTCATCAACATAAACCTGGGAGTGCTATTCATACTAGCAATATCAAGCCTAGCTGTCTACTCAATCCTATGATCCGGATGGGCCTCAAATTCAAAATACGCCCTAATCGGAGCCTTACGA…
	'saimaa_2383'	TTTATAATTAATATCATCTCACTAATTATCCCAATTCTCCTCGCCGTAGCTTTCCTAACATTAGTGGAACGGAAAGTGCTAGGCTACATGCAACTCCGAAAAGGACCCAACATCGTAGGACCCTACGGACTCCTACAACCCATCGCAGACGCCGTAAAACTATTCACCAAAGAACCCCTACGACCACTAACATCTTCCACAACCATATTCATTATGGCCCCTATTCTAGCCCTAGCCTTAGCCCTAACCATGTGAGTCCCCCTGCCTATACCATACCCCCTCATCAACATAAACCTGGGAGTGCTATTCATACTAGCAATATCAAGCCTAGCTGTCTACTCAATCCTATGATCCGGATGGGCCTCAAATTCAAAATACGCCCTAATCGGAGCCTTACGA…
	'saimaa_2392'	TTTATAATTAATATCATCTCACTAATTATCCCAATTCTCCTCGCCGTAGCTTTCCTAACATTAGTGGAACGGAAAGTGCTAGGCTACATGCAACTCCGAAAAGGACCCAACATCGTAGGACCCTACGGACTCCTACAACCCATCGCAGACGCCGTAAAACTATTCACCAAAGAACCCCTACGACCACTAACATCTTCCACAACCATATTCATTATGGCCCCTATTCTAGCCCTAGCCTTAGCCCTAACCATGTGAGTCCCCCTGCCTATACCATACCCCCTCATCAACATAAACCTGGGAGTGCTATTCATACTAGCAATATCAAGCCTAGCTGTCTACTCAATCCTATGATCCGGATGGGCCTCAAATTCAAAATACGCCCTAATCGGAGCCTTACGA…
	'saimaa_2393'	TTTATAATTAATATCATCTCACTAATTATCCCAATTCTCCTCGCCGTAGCTTTCCTAACATTAGTGGAACGGAAAGTGCTAGGCTACATGCAACTCCGAAAAGGACCCAACATCGTAGGACCCTACGGACTCCTACAACCCATCGCAGACGCCGTAAAACTATTCACCAAAGAACCCCTACGACCACTAACATCTTCCACAACCATATTCATTATGGCCCCTATTCTAGCCCTAGCCTTAGCCCTAACCATGTGAGTCCCCCTGCCTATACCATACCCCCTCATCAACATAAACCTGGGAGTGCTATTCATACTAGCAATATCAAGCCTAGCTGTCTACTCAATCCTATGATCCGGATGGGCCTCAAATTCAAAATACGCCCTAATCGGAGCCTTACGA…
	'saimaa_2395'	TTTATAATTAATATCATCTCACTAATTATCCCAATTCTCCTCGCCGTAGCTTTCCTAACATTAGTGGAACGGAAAGTGCTAGGCTACATGCAACTCCGAAAAGGACCCAACATCGTAGGACCCTACGGACTCCTACAACCCATCGCAGACGCCGTAAAACTATTCACCAAAGAACCCCTACGACCACTAACATCTTCCACAACCATATTCATTATGGCCCCTATTCTAGCCCTAGCCTTAGCCCTAACCATGTGAGTCCCCCTGCCTATACCATACCCCCTCATCAACATAAACCTGGGAGTGCTATTCATACTAGCAATATCAAGCCTAGCTGTCTACTCAATCCTATGATCCGGATGGGCCTCAAATTCAAAATACGCCCTAATCGGAGCCTTACGA…
	'saimaa_2396'	TTTATAATTAATATCATCTCACTAATTATCCCAATTCTCCTCGCCGTAGCTTTCCTAACATTAGTGGAACGGAAAGTGCTAGGCTACATGCAACTCCGAAAAGGACCCAACATCGTAGGACCCTACGGACTCCTACAACCCATCGCAGACGCCGTAAAACTATTCACCAAAGAACCCCTACGACCACTAACATCTTCCACAACCATATTCATTATGGCCCCTATTCTAGCCCTAGCCTTAGCCCTAACCATGTGAGTCCCCCTGCCTATACCATACCCCCTCATCAACATAAACCTGGGAGTGCTATTCATACTAGCAATATCAAGCCTAGCTGTCTACTCAATCCTATGATCCGGATGGGCCTCAAATTCAAAATACGCCCTAATCGGAGCCTTACGA…
	'saimaa_2397'	TTTATAATTAATATCATCTCACTAATTATCCCAATTCTCCTCGCCGTAGCTTTCCTAACATTAGTGGAACGGAAAGTGCTAGGCTACATGCAACTCCGAAAAGGACCCAACATCGTAGGACCCTACGGACTCCTACAACCCATCGCAGACGCCGTAAAACTATTCACCAAAGAACCCCTACGACCACTAACATCTTCCACAACCATATTCATTATGGCCCCTATTCTAGCCCTAGCCTTAGCCCTAACCATGTGAGTCCCCCTGCCTATACCATACCCCCTCATCAACATAAACCTGGGAGTGCTATTCATACTAGCAATATCAAGCCTAGCTGTCTACTCAATCCTATGATCCGGATGGGCCTCAAATTCAAAATACGCCCTAATCGGAGCCTTACGA…
	'saimaa_2399'	TTTATAATTAATATCATCTCACTAATTATCCCAATTCTCCTCGCCGTAGCTTTCCTAACATTAGTGGAACGGAAAGTGCTAGGCTACATGCAACTCCGAAAAGGACCCAACATCGTAGGACCCTACGGACTCCTACAACCCATCGCAGACGCCGTAAAACTATTCACCAAAGAACCCCTACGACCACTAACATCTTCCACAACCATATTCATTATGGCCCCTATTCTAGCCCTAGCCTTAGCCCTAACCATGTGAGTCCCCCTGCCTATACCATACCCCCTCATCAACATAAACCTGGGAGTGCTATTCATACTAGCAATATCAAGCCTAGCTGTCTACTCAATCCTATGATCCGGATGGGCCTCAAATTCAAAATACGCCCTAATCGGAGCCTTACGA…
	'saimaa_2402'	TTTATAATTAATATCATCTCACTAATTATCCCAATTCTCCTCGCCGTAGCTTTCCTAACATTAGTGGAACGGAAAGTGCTAGGCTACATGCAACTCCGAAAAGGACCCAACATCGTAGGACCCTACGGACTCCTACAACCCATCGCAGACGCCGTAAAACTATTCACCAAAGAACCCCTACGACCACTAACATCTTCCACAACCATATTCATTATGGCCCCTATTCTAGCCCTAGCCTTAGCCCTAACCATGTGAGTCCCCCTGCCTATACCATACCCCCTCATCAACATAAACCTGGGAGTGCTATTCATACTAGCAATATCAAGCCTAGCTGTCTACTCAATCCTATGATCCGGATGGGCCTCAAATTCAAAATACGCCCTAATCGGAGCCTTACGA…
	'saimaa_2404'	TTTATAATTAATATCATCTCACTAATTATCCCAATTCTCCTCGCCGTAGCTTTCCTAACATTAGTGGAACGGAAAGTGCTAGGCTACATGCAACTCCGAAAAGGACCCAACATCGTAGGACCCTACGGACTCCTACAACCCATCGCAGACGCCGTAAAACTATTCACCAAAGAACCCCTACGACCACTAACATCTTCCACAACCATATTCATTATGGCCCCTATTCTAGCCCTAGCCTTAGCCCTAACCATGTGAGTCCCCCTGCCTATACCATACCCCCTCATCAACATAAACCTGGGAGTGCTATTCATACTAGCAATATCAAGCCTAGCTGTCTACTCAATCCTATGATCCGGATGGGCCTCAAATTCAAAATACGCCCTAATCGGAGCCTTACGA…
	'saimaa_2411'	TTTATAATTAATATCATCTCACTAATTATCCCAATTCTCCTCGCCGTAGCTTTCCTAACATTAGTGGAACGGAAAGTGCTAGGCTACATGCAACTCCGAAAAGGACCCAACATCGTAGGACCCTACGGACTCCTACAACCCATCGCAGACGCCGTAAAACTATTCACCAAAGAACCCCTACGACCACTAACATCTTCCACAACCATATTCATTATGGCCCCTATTCTAGCCCTAGCCTTAGCCCTAACCATGTGAGTCCCCCTGCCTATACCATACCCCCTCATCAACATAAACCTGGGAGTGCTATTCATACTAGCAATATCAAGCCTAGCTGTCTACTCAATCCTATGATCCGGATGGGCCTCAAATTCAAAATACGCCCTAATCGGAGCCTTACGA…
	'saimaa_2422'	TTTATAATTAATATCATCTCACTAATTATCCCAATTCTCCTCGCCGTAGCTTTCCTAACATTAGTGGAACGGAAAGTGCTAGGCTACATGCAACTCCGAAAAGGACCCAACATCGTAGGACCCTACGGACTCCTACAACCCATCGCAGACGCCGTAAAACTATTCACCAAAGAACCCCTACGACCACTAACATCTTCCACAACCATATTCATTATGGCCCCTATTCTAGCCCTAGCCTTAGCCCTAACCATGTGAGTCCCCCTGCCTATACCATACCCCCTCATCAACATAAACCTGGGAGTGCTATTCATACTAGCAATATCAAGCCTAGCTGTCTACTCAATCCTATGATCCGGATGGGCCTCAAATTCAAAATACGCCCTAATCGGAGCCTTACGA…
	'saimaa_2427'	TTTATAATTAATATCATCTCACTAATTATCCCAATTCTCCTCGCCGTAGCTTTCCTAACATTAGTGGAACGGAAAGTGCTAGGCTACATGCAACTCCGAAAAGGACCCAACATCGTAGGACCCTACGGACTCCTACAACCCATCGCAGACGCCGTAAAACTATTCACCAAAGAACCCCTACGACCACTAACATCTTCCACAACCATATTCATTATGGCCCCTATTCTAGCCCTAGCCTTAGCCCTAACCATGTGAGTCCCCCTGCCTATACCATACCCCCTCATCAACATAAACCTGGGAGTGCTATTCATACTAGCAATATCAAGCCTAGCTGTCTACTCAATCCTATGATCCGGATGGGCCTCAAATTCAAAATACGCCCTAATCGGAGCCTTACGA…
	'saimaa_2432'	TTTATAATTAATATCATCTCACTAATTATCCCAATTCTCCTCGCCGTAGCTTTCCTAACATTAGTGGAACGGAAAGTGCTAGGCTACATGCAACTCCGAAAAGGACCCAACATCGTAGGACCCTACGGACTCCTACAACCCATCGCAGACGCCGTAAAACTATTCACCAAAGAACCCCTACGACCACTAACATCTTCCACAACCATATTCATTATGGCCCCTATTCTAGCCCTAGCCTTAGCCCTAACCATGTGAGTCCCCCTGCCTATACCATACCCCCTCATCAACATAAACCTGGGAGTGCTATTCATACTAGCAATATCAAGCCTAGCTGTCTACTCAATCCTATGATCCGGATGGGCCTCAAATTCAAAATACGCCCTAATCGGAGCCTTACGA…
	'saimaa_2433'	TTTATAATTAATATCATCTCACTAATTATCCCAATTCTCCTCGCCGTAGCTTTCCTAACATTAGTGGAACGGAAAGTGCTAGGCTACATGCAACTCCGAAAAGGACCCAACATCGTAGGACCCTACGGACTCCTACAACCCATCGCAGACGCCGTAAAACTATTCACCAAAGAACCCCTACGACCACTAACATCTTCCACAACCATATTCATTATGGCCCCTATTCTAGCCCTAGCCTTAGCCCTAACCATGTGAGTCCCCCTGCCTATACCATACCCCCTCATCAACATAAACCTGGGAGTGCTATTCATACTAGCAATATCAAGCCTAGCTGTCTACTCAATCCTATGATCCGGATGGGCCTCAAATTCAAAATACGCCCTAATCGGAGCCTTACGA…
	'saimaa_2436'	TTTATAATTAATATCATCTCACTAATTATCCCAATTCTCCTCGCCGTAGCTTTCCTAACATTAGTGGAACGGAAAGTGCTAGGCTACATGCAACTCCGAAAAGGACCCAACATCGTAGGACCCTACGGACTCCTACAACCCATCGCAGACGCCGTAAAACTATTCACCAAAGAACCCCTACGACCACTAACATCTTCCACAACCATATTCATTATGGCCCCTATTCTAGCCCTAGCCTTAGCCCTAACCATGTGAGTCCCCCTGCCTATACCATACCCCCTCATCAACATAAACCTGGGAGTGCTATTCATACTAGCAATATCAAGCCTAGCTGTCTACTCAATCCTATGATCCGGATGGGCCTCAAATTCAAAATACGCCCTAATCGGAGCCTTACGA…
	'saimaa_2440'	TTTATAATTAATATCATCTCACTAATTATCCCAATTCTCCTCGCCGTAGCTTTCCTAACATTAGTGGAACGGAAAGTGCTAGGCTACATGCAACTCCGAAAAGGACCCAACATCGTAGGACCCTACGGACTCCTACAACCCATCGCAGACGCCGTAAAACTATTCACCAAAGAACCCCTACGACCACTAACATCTTCCACAACCATATTCATTATGGCCCCTATTCTAGCCCTAGCCTTAGCCCTAACCATGTGAGTCCCCCTGCCTATACCATACCCCCTCATCAACATAAACCTGGGAGTGCTATTCATACTAGCAATATCAAGCCTAGCTGTCTACTCAATCCTATGATCCGGATGGGCCTCAAATTCAAAATACGCCCTAATCGGAGCCTTACGA…
	'saimaa_2452'	TTTATAATTAATATCATCTCACTAATTATCCCAATTCTCCTCGCCGTAGCTTTCCTAACATTAGTGGAACGGAAAGTGCTAGGCTACATGCAACTCCGAAAAGGACCCAACATCGTAGGACCCTACGGACTCCTACAACCCATCGCAGACGCCGTAAAACTATTCACCAAAGAACCCCTACGACCACTAACATCTTCCACAACCATATTCATTATGGCCCCTATTCTAGCCCTAGCCTTAGCCCTAACCATGTGAGTCCCCCTGCCTATACCATACCCCCTCATCAACATAAACCTGGGAGTGCTATTCATACTAGCAATATCAAGCCTAGCTGTCTACTCAATCCTATGATCCGGATGGGCCTCAAATTCAAAATACGCCCTAATCGGAGCCTTACGA…
	'saimaa_2454'	TTTATAATTAATATCATCTCACTAATTATCCCAATTCTCCTCGCCGTAGCTTTCCTAACATTAGTGGAACGGAAAGTGCTAGGCTACATGCAACTCCGAAAAGGACCCAACATCGTAGGACCCTACGGACTCCTACAACCCATCGCAGACGCCGTAAAACTATTCACCAAAGAACCCCTACGACCACTAACATCTTCCACAACCATATTCATTATGGCCCCTATTCTAGCCCTAGCCTTAGCCCTAACCATGTGAGTCCCCCTGCCTATACCATACCCCCTCATCAACATAAACCTGGGAGTGCTATTCATACTAGCAATATCAAGCCTAGCTGTCTACTCAATCCTATGATCCGGATGGGCCTCAAATTCAAAATACGCCCTAATCGGAGCCTTACGA…
	'saimaa_2456'	TTTATAATTAATATCATCTCACTAATTATCCCAATTCTCCTCGCCGTAGCTTTCCTAACATTAGTGGAACGGAAAGTGCTAGGCTACATGCAACTCCGAAAAGGACCCAACATCGTAGGACCCTACGGACTCCTACAACCCATCGCAGACGCCGTAAAACTATTCACCAAAGAACCCCTACGACCACTAACATCTTCCACAACCATATTCATTATGGCCCCTATTCTAGCCCTAGCCTTAGCCCTAACCATGTGAGTCCCCCTGCCTATACCATACCCCCTCATCAACATAAACCTGGGAGTGCTATTCATACTAGCAATATCAAGCCTAGCTGTCTACTCAATCCTATGATCCGGATGGGCCTCAAATTCAAAATACGCCCTAATCGGAGCCTTACGA…
	'saimaa_2472'	TTTATAATTAATATCATCTCACTAATTATCCCAATTCTCCTCGCCGTAGCTTTCCTAACATTAGTGGAACGGAAAGTGCTAGGCTACATGCAACTCCGAAAAGGACCCAACATCGTAGGACCCTACGGACTCCTACAACCCATCGCAGACGCCGTAAAACTATTCACCAAAGAACCCCTACGACCACTAACATCTTCCACAACCATATTCATTATGGCCCCTATTCTAGCCCTAGCCTTAGCCCTAACCATGTGAGTCCCCCTGCCTATACCATACCCCCTCATCAACATAAACCTGGGAGTGCTATTCATACTAGCAATATCAAGCCTAGCTGTCTACTCAATCCTATGATCCGGATGGGCCTCAAATTCAAAATACGCCCTAATCGGAGCCTTACGA…
	'saimaa_2474'	TTTATAATTAATATCATCTCACTAATTATCCCAATTCTCCTCGCCGTAGCTTTCCTAACATTAGTGGAACGGAAAGTGCTAGGCTACATGCAACTCCGAAAAGGACCCAACATCGTAGGACCCTACGGACTCCTACAACCCATCGCAGACGCCGTAAAACTATTCACCAAAGAACCCCTACGACCACTAACATCTTCCACAACCATATTCATTATGGCCCCTATTCTAGCCCTAGCCTTAGCCCTAACCATGTGAGTCCCCCTGCCTATACCATACCCCCTCATCAACATAAACCTGGGAGTGCTATTCATACTAGCAATATCAAGCCTAGCTGTCTACTCAATCCTATGATCCGGATGGGCCTCAAATTCAAAATACGCCCTAATCGGAGCCTTACGA…
	'saimaa_2477'	TTTATAATTAATATCATCTCACTAATTATCCCAATTCTCCTCGCCGTAGCTTTCCTAACATTAGTGGAACGGAAAGTGCTAGGCTACATGCAACTCCGAAAAGGACCCAACATCGTAGGACCCTACGGACTCCTACAACCCATCGCAGACGCCGTAAAACTATTCACCAAAGAACCCCTACGACCACTAACATCTTCCACAACCATATTCATTATGGCCCCTATTCTAGCCCTAGCCTTAGCCCTAACCATGTGAGTCCCCCTGCCTATACCATACCCCCTCATCAACATAAACCTGGGAGTGCTATTCATACTAGCAATATCAAGCCTAGCTGTCTACTCAATCCTATGATCCGGATGGGCCTCAAATTCAAAATACGCCCTAATCGGAGCCTTACGA…
	'saimaa_2485'	TTTATAATTAATATCATCTCACTAATTATCCCAATTCTCCTCGCCGTAGCTTTCCTAACATTAGTGGAACGGAAAGTGCTAGGCTACATGCAACTCCGAAAAGGACCCAACATCGTAGGACCCTACGGACTCCTACAACCCATCGCAGACGCCGTAAAACTATTCACCAAAGAACCCCTACGACCACTAACATCTTCCACAACCATATTCATTATGGCCCCTATTCTAGCCCTAGCCTTAGCCCTAACCATGTGAGTCCCCCTGCCTATACCATACCCCCTCATCAACATAAACCTGGGAGTGCTATTCATACTAGCAATATCAAGCCTAGCTGTCTACTCAATCCTATGATCCGGATGGGCCTCAAATTCAAAATACGCCCTAATCGGAGCCTTACGA…
	'saimaa_2496'	TTTATAATTAATATCATCTCACTAATTATCCCAATTCTCCTCGCCGTAGCTTTCCTAACATTAGTGGAACGGAAAGTGCTAGGCTACATGCAACTCCGAAAAGGACCCAACATCGTAGGACCCTACGGACTCCTACAACCCATCGCAGACGCCGTAAAACTATTCACCAAAGAACCCCTACGACCACTAACATCTTCCACAACCATATTCATTATGGCCCCTATTCTAGCCCTAGCCTTAGCCCTAACCATGTGAGTCCCCCTGCCTATACCATACCCCCTCATCAACATAAACCTGGGAGTGCTATTCATACTAGCAATATCAAGCCTAGCTGTCTACTCAATCCTATGATCCGGATGGGCCTCAAATTCAAAATACGCCCTAATCGGAGCCTTACGA…
	'saimaa_2497'	TTTATAATTAATATCATCTCACTAATTATCCCAATTCTCCTCGCCGTAGCTTTCCTAACATTAGTGGAACGGAAAGTGCTAGGCTACATGCAACTCCGAAAAGGACCCAACATCGTAGGACCCTACGGACTCCTACAACCCATCGCAGACGCCGTAAAACTATTCACCAAAGAACCCCTACGACCACTAACATCTTCCACAACCATATTCATTATGGCCCCTATTCTAGCCCTAGCCTTAGCCCTAACCATGTGAGTCCCCCTGCCTATACCATACCCCCTCATCAACATAAACCTGGGAGTGCTATTCATACTAGCAATATCAAGCCTAGCTGTCTACTCAATCCTATGATCCGGATGGGCCTCAAATTCAAAATACGCCCTAATCGGAGCCTTACGA…
	'saimaa_2499'	TTTATAATTAATATCATCTCACTAATTATCCCAATTCTCCTCGCCGTAGCTTTCCTAACATTAGTGGAACGGAAAGTGCTAGGCTACATGCAACTCCGAAAAGGACCCAACATCGTAGGACCCTACGGACTCCTACAACCCATCGCAGACGCCGTAAAACTATTCACCAAAGAACCCCTACGACCACTAACATCTTCCACAACCATATTCATTATGGCCCCTATTCTAGCCCTAGCCTTAGCCCTAACCATGTGAGTCCCCCTGCCTATACCATACCCCCTCATCAACATAAACCTGGGAGTGCTATTCATACTAGCAATATCAAGCCTAGCTGTCTACTCAATCCTATGATCCGGATGGGCCTCAAATTCAAAATACGCCCTAATCGGAGCCTTACGA…
	'saimaa_2500'	TTTATAATTAATATCATCTCACTAATTATCCCAATTCTCCTCGCCGTAGCTTTCCTAACATTAGTGGAACGGAAAGTGCTAGGCTACATGCAACTCCGAAAAGGACCCAACATCGTAGGACCCTACGGACTCCTACAACCCATCGCAGACGCCGTAAAACTATTCACCAAAGAACCCCTACGACCACTAACATCTTCCACAACCATATTCATTATGGCCCCTATTCTAGCCCTAGCCTTAGCCCTAACCATGTGAGTCCCCCTGCCTATACCATACCCCCTCATCAACATAAACCTGGGAGTGCTATTCATACTAGCAATATCAAGCCTAGCTGTCTACTCAATCCTATGATCCGGATGGGCCTCAAATTCAAAATACGCCCTAATCGGAGCCTTACGA…
	'saimaa_2501'	TTTATAATTAATATCATCTCACTAATTATCCCAATTCTCCTCGCCGTAGCTTTCCTAACATTAGTGGAACGGAAAGTGCTAGGCTACATGCAACTCCGAAAAGGACCCAACATCGTAGGACCCTACGGACTCCTACAACCCATCGCAGACGCCGTAAAACTATTCACCAAAGAACCCCTACGACCACTAACATCTTCCACAACCATATTCATTATGGCCCCTATTCTAGCCCTAGCCTTAGCCCTAACCATGTGAGTCCCCCTGCCTATACCATACCCCCTCATCAACATAAACCTGGGAGTGCTATTCATACTAGCAATATCAAGCCTAGCTGTCTACTCAATCCTATGATCCGGATGGGCCTCAAATTCAAAATACGCCCTAATCGGAGCCTTACGA…
	'saimaa_2504'	TTTATAATTAATATCATCTCACTAATTATCCCAATTCTCCTCGCCGTAGCTTTCCTAACATTAGTGGAACGGAAAGTGCTAGGCTACATGCAACTCCGAAAAGGACCCAACATCGTAGGACCCTACGGACTCCTACAACCCATCGCAGACGCCGTAAAACTATTCACCAAAGAACCCCTACGACCACTAACATCTTCCACAACCATATTCATTATGGCCCCTATTCTAGCCCTAGCCTTAGCCCTAACCATGTGAGTCCCCCTGCCTATACCATACCCCCTCATCAACATAAACCTGGGAGTGCTATTCATACTAGCAATATCAAGCCTAGCTGTCTACTCAATCCTATGATCCGGATGGGCCTCAAATTCAAAATACGCCCTAATCGGAGCCTTACGA…
	'saimaa_2506'	TTTATAATTAATATCATCTCACTAATTATCCCAATTCTCCTCGCCGTAGCTTTCCTAACATTAGTGGAACGGAAAGTGCTAGGCTACATGCAACTCCGAAAAGGACCCAACATCGTAGGACCCTACGGACTCCTACAACCCATCGCAGACGCCGTAAAACTATTCACCAAAGAACCCCTACGACCACTAACATCTTCCACAACCATATTCATTATGGCCCCTATTCTAGCCCTAGCCTTAGCCCTAACCATGTGAGTCCCCCTGCCTATACCATACCCCCTCATCAACATAAACCTGGGAGTGCTATTCATACTAGCAATATCAAGCCTAGCTGTCTACTCAATCCTATGATCCGGATGGGCCTCAAATTCAAAATACGCCCTAATCGGAGCCTTACGA…
	'saimaa_2509'	TTTATAATTAATATCATCTCACTAATTATCCCAATTCTCCTCGCCGTAGCTTTCCTAACATTAGTGGAACGGAAAGTGCTAGGCTACATGCAACTCCGAAAAGGACCCAACATCGTAGGACCCTACGGACTCCTACAACCCATCGCAGACGCCGTAAAACTATTCACCAAAGAACCCCTACGACCACTAACATCTTCCACAACCATATTCATTATGGCCCCTATTCTAGCCCTAGCCTTAGCCCTAACCATGTGAGTCCCCCTGCCTATACCATACCCCCTCATCAACATAAACCTGGGAGTGCTATTCATACTAGCAATATCAAGCCTAGCTGTCTACTCAATCCTATGATCCGGATGGGCCTCAAATTCAAAATACGCCCTAATCGGAGCCTTACGA…
	'saimaa_2511'	TTTATAATTAATATCATCTCACTAATTATCCCAATTCTCCTCGCCGTAGCTTTCCTAACATTAGTGGAACGGAAAGTGCTAGGCTACATGCAACTCCGAAAAGGACCCAACATCGTAGGACCCTACGGACTCCTACAACCCATCGCAGACGCCGTAAAACTATTCACCAAAGAACCCCTACGACCACTAACATCTTCCACAACCATATTCATTATGGCCCCTATTCTAGCCCTAGCCTTAGCCCTAACCATGTGAGTCCCCCTGCCTATACCATACCCCCTCATCAACATAAACCTGGGAGTGCTATTCATACTAGCAATATCAAGCCTAGCTGTCTACTCAATCCTATGATCCGGATGGGCCTCAAATTCAAAATACGCCCTAATCGGAGCCTTACGA…
	'saimaa_2513'	TTTATAATTAATATCATCTCACTAATTATCCCAATTCTCCTCGCCGTAGCTTTCCTAACATTAGTGGAACGGAAAGTGCTAGGCTACATGCAACTCCGAAAAGGACCCAACATCGTAGGACCCTACGGACTCCTACAACCCATCGCAGACGCCGTAAAACTATTCACCAAAGAACCCCTACGACCACTAACATCTTCCACAACCATATTCATTATGGCCCCTATTCTAGCCCTAGCCTTAGCCCTAACCATGTGAGTCCCCCTGCCTATACCATACCCCCTCATCAACATAAACCTGGGAGTGCTATTCATACTAGCAATATCAAGCCTAGCTGTCTACTCAATCCTATGATCCGGATGGGCCTCAAATTCAAAATACGCCCTAATCGGAGCCTTACGA…
	'saimaa_2514'	TTTATAATTAATATCATCTCACTAATTATCCCAATTCTCCTCGCCGTAGCTTTCCTAACATTAGTGGAACGGAAAGTGCTAGGCTACATGCAACTCCGAAAAGGACCCAACATCGTAGGACCCTACGGACTCCTACAACCCATCGCAGACGCCGTAAAACTATTCACCAAAGAACCCCTACGACCACTAACATCTTCCACAACCATATTCATTATGGCCCCTATTCTAGCCCTAGCCTTAGCCCTAACCATGTGAGTCCCCCTGCCTATACCATACCCCCTCATCAACATAAACCTGGGAGTGCTATTCATACTAGCAATATCAAGCCTAGCTGTCTACTCAATCCTATGATCCGGATGGGCCTCAAATTCAAAATACGCCCTAATCGGAGCCTTACGA…
	'saimaa_2527'	TTTATAATTAATATCATCTCACTAATTATCCCAATTCTCCTCGCCGTAGCTTTCCTAACATTAGTGGAACGGAAAGTGCTAGGCTACATGCAACTCCGAAAAGGACCCAACATCGTAGGACCCTACGGACTCCTACAACCCATCGCAGACGCCGTAAAACTATTCACCAAAGAACCCCTACGACCACTAACATCTTCCACAACCATATTCATTATGGCCCCTATTCTAGCCCTAGCCTTAGCCCTAACCATGTGAGTCCCCCTGCCTATACCATACCCCCTCATCAACATAAACCTGGGAGTGCTATTCATACTAGCAATATCAAGCCTAGCTGTCTACTCAATCCTATGATCCGGATGGGCCTCAAATTCAAAATACGCCCTAATCGGAGCCTTACGA…
	'saimaa_2528'	TTTATAATTAATATCATCTCACTAATTATCCCAATTCTCCTCGCCGTAGCTTTCCTAACATTAGTGGAACGGAAAGTGCTAGGCTACATGCAACTCCGAAAAGGACCCAACATCGTAGGACCCTACGGACTCCTACAACCCATCGCAGACGCCGTAAAACTATTCACCAAAGAACCCCTACGACCACTAACATCTTCCACAACCATATTCATTATGGCCCCTATTCTAGCCCTAGCCTTAGCCCTAACCATGTGAGTCCCCCTGCCTATACCATACCCCCTCATCAACATAAACCTGGGAGTGCTATTCATACTAGCAATATCAAGCCTAGCTGTCTACTCAATCCTATGATCCGGATGGGCCTCAAATTCAAAATACGCCCTAATCGGAGCCTTACGA…
	'saimaa_2549'	TTTATAATTAATATCATCTCACTAATTATCCCAATTCTCCTCGCCGTAGCTTTCCTAACATTAGTGGAACGGAAAGTGCTAGGCTACATGCAACTCCGAAAAGGACCCAACATCGTAGGACCCTACGGACTCCTACAACCCATCGCAGACGCCGTAAAACTATTCACCAAAGAACCCCTACGACCACTAACATCTTCCACAACCATATTCATTATGGCCCCTATTCTAGCCCTAGCCTTAGCCCTAACCATGTGAGTCCCCCTGCCTATACCATACCCCCTCATCAACATAAACCTGGGAGTGCTATTCATACTAGCAATATCAAGCCTAGCTGTCTACTCAATCCTATGATCCGGATGGGCCTCAAATTCAAAATACGCCCTAATCGGAGCCTTACGA…
	'saimaa_2550'	TTTATAATTAATATCATCTCACTAATTATCCCAATTCTCCTCGCCGTAGCTTTCCTAACATTAGTGGAACGGAAAGTGCTAGGCTACATGCAACTCCGAAAAGGACCCAACATCGTAGGACCCTACGGACTCCTACAACCCATCGCAGACGCCGTAAAACTATTCACCAAAGAACCCCTACGACCACTAACATCTTCCACAACCATATTCATTATGGCCCCTATTCTAGCCCTAGCCTTAGCCCTAACCATGTGAGTCCCCCTGCCTATACCATACCCCCTCATCAACATAAACCTGGGAGTGCTATTCATACTAGCAATATCAAGCCTAGCTGTCTACTCAATCCTATGATCCGGATGGGCCTCAAATTCAAAATACGCCCTAATCGGAGCCTTACGA…
	'saimaa_2551'	TTTATAATTAATATCATCTCACTAATTATCCCAATTCTCCTCGCCGTAGCTTTCCTAACATTAGTGGAACGGAAAGTGCTAGGCTACATGCAACTCCGAAAAGGACCCAACATCGTAGGACCCTACGGACTCCTACAACCCATCGCAGACGCCGTAAAACTATTCACCAAAGAACCCCTACGACCACTAACATCTTCCACAACCATATTCATTATGGCCCCTATTCTAGCCCTAGCCTTAGCCCTAACCATGTGAGTCCCCCTGCCTATACCATACCCCCTCATCAACATAAACCTGGGAGTGCTATTCATACTAGCAATATCAAGCCTAGCTGTCTACTCAATCCTATGATCCGGATGGGCCTCAAATTCAAAATACGCCCTAATCGGAGCCTTACGA…
	'saimaa_2555'	TTTATAATTAATATCATCTCACTAATTATCCCAATTCTCCTCGCCGTAGCTTTCCTAACATTAGTGGAACGGAAAGTGCTAGGCTACATGCAACTCCGAAAAGGACCCAACATCGTAGGACCCTACGGACTCCTACAACCCATCGCAGACGCCGTAAAACTATTCACCAAAGAACCCCTACGACCACTAACATCTTCCACAACCATATTCATTATGGCCCCTATTCTAGCCCTAGCCTTAGCCCTAACCATGTGAGTCCCCCTGCCTATACCATACCCCCTCATCAACATAAACCTGGGAGTGCTATTCATACTAGCAATATCAAGCCTAGCTGTCTACTCAATCCTATGATCCGGATGGGCCTCAAATTCAAAATACGCCCTAATCGGAGCCTTACGA…
	'saimaa_2557'	TTTATAATTAATATCATCTCACTAATTATCCCAATTCTCCTCGCCGTAGCTTTCCTAACATTAGTGGAACGGAAAGTGCTAGGCTACATGCAACTCCGAAAAGGACCCAACATCGTAGGACCCTACGGACTCCTACAACCCATCGCAGACGCCGTAAAACTATTCACCAAAGAACCCCTACGACCACTAACATCTTCCACAACCATATTCATTATGGCCCCTATTCTAGCCCTAGCCTTAGCCCTAACCATGTGAGTCCCCCTGCCTATACCATACCCCCTCATCAACATAAACCTGGGAGTGCTATTCATACTAGCAATATCAAGCCTAGCTGTCTACTCAATCCTATGATCCGGATGGGCCTCAAATTCAAAATACGCCCTAATCGGAGCCTTACGA…
	'saimaa_2563'	TTTATAATTAATATCATCTCACTAATTATCCCAATTCTCCTCGCCGTAGCTTTCCTAACATTAGTGGAACGGAAAGTGCTAGGCTACATGCAACTCCGAAAAGGACCCAACATCGTAGGACCCTACGGACTCCTACAACCCATCGCAGACGCCGTAAAACTATTCACCAAAGAACCCCTACGACCACTAACATCTTCCACAACCATATTCATTATGGCCCCTATTCTAGCCCTAGCCTTAGCCCTAACCATGTGAGTCCCCCTGCCTATACCATACCCCCTCATCAACATAAACCTGGGAGTGCTATTCATACTAGCAATATCAAGCCTAGCTGTCTACTCAATCCTATGATCCGGATGGGCCTCAAATTCAAAATACGCCCTAATCGGAGCCTTACGA…
	'saimaa_2564'	TTTATAATTAATATCATCTCACTAATTATCCCAATTCTCCTCGCCGTAGCTTTCCTAACATTAGTGGAACGGAAAGTGCTAGGCTACATGCAACTCCGAAAAGGACCCAACATCGTAGGACCCTACGGACTCCTACAACCCATCGCAGACGCCGTAAAACTATTCACCAAAGAACCCCTACGACCACTAACATCTTCCACAACCATATTCATTATGGCCCCTATTCTAGCCCTAGCCTTAGCCCTAACCATGTGAGTCCCCCTGCCTATACCATACCCCCTCATCAACATAAACCTGGGAGTGCTATTCATACTAGCAATATCAAGCCTAGCTGTCTACTCAATCCTATGATCCGGATGGGCCTCAAATTCAAAATACGCCCTAATCGGAGCCTTACGA…
	'saimaa_2565'	TTTATAATTAATATCATCTCACTAATTATCCCAATTCTCCTCGCCGTAGCTTTCCTAACATTAGTGGAACGGAAAGTGCTAGGCTACATGCAACTCCGAAAAGGACCCAACATCGTAGGACCCTACGGACTCCTACAACCCATCGCAGACGCCGTAAAACTATTCACCAAAGAACCCCTACGACCACTAACATCTTCCACAACCATATTCATTATGGCCCCTATTCTAGCCCTAGCCTTAGCCCTAACCATGTGAGTCCCCCTGCCTATACCATACCCCCTCATCAACATAAACCTGGGAGTGCTATTCATACTAGCAATATCAAGCCTAGCTGTCTACTCAATCCTATGATCCGGATGGGCCTCAAATTCAAAATACGCCCTAATCGGAGCCTTACGA…
	'saimaa_2566'	TTTATAATTAATATCATCTCACTAATTATCCCAATTCTCCTCGCCGTAGCTTTCCTAACATTAGTGGAACGGAAAGTGCTAGGCTACATGCAACTCCGAAAAGGACCCAACATCGTAGGACCCTACGGACTCCTACAACCCATCGCAGACGCCGTAAAACTATTCACCAAAGAACCCCTACGACCACTAACATCTTCCACAACCATATTCATTATGGCCCCTATTCTAGCCCTAGCCTTAGCCCTAACCATGTGAGTCCCCCTGCCTATACCATACCCCCTCATCAACATAAACCTGGGAGTGCTATTCATACTAGCAATATCAAGCCTAGCTGTCTACTCAATCCTATGATCCGGATGGGCCTCAAATTCAAAATACGCCCTAATCGGAGCCTTACGA…
	'saimaa_2567'	TTTATAATTAATATCATCTCACTAATTATCCCAATTCTCCTCGCCGTAGCTTTCCTAACATTAGTGGAACGGAAAGTGCTAGGCTACATGCAACTCCGAAAAGGACCCAACATCGTAGGACCCTACGGACTCCTACAACCCATCGCAGACGCCGTAAAACTATTCACCAAAGAACCCCTACGACCACTAACATCTTCCACAACCATATTCATTATGGCCCCTATTCTAGCCCTAGCCTTAGCCCTAACCATGTGAGTCCCCCTGCCTATACCATACCCCCTCATCAACATAAACCTGGGAGTGCTATTCATACTAGCAATATCAAGCCTAGCTGTCTACTCAATCCTATGATCCGGATGGGCCTCAAATTCAAAATACGCCCTAATCGGAGCCTTACGA…
	'saimaa_2568'	TTTATAATTAATATCATCTCACTAATTATCCCAATTCTCCTCGCCGTAGCTTTCCTAACATTAGTGGAACGGAAAGTGCTAGGCTACATGCAACTCCGAAAAGGACCCAACATCGTAGGACCCTACGGACTCCTACAACCCATCGCAGACGCCGTAAAACTATTCACCAAAGAACCCCTACGACCACTAACATCTTCCACAACCATATTCATTATGGCCCCTATTCTAGCCCTAGCCTTAGCCCTAACCATGTGAGTCCCCCTGCCTATACCATACCCCCTCATCAACATAAACCTGGGAGTGCTATTCATACTAGCAATATCAAGCCTAGCTGTCTACTCAATCCTATGATCCGGATGGGCCTCAAATTCAAAATACGCCCTAATCGGAGCCTTACGA…
	'saimaa_2569'	TTTATAATTAATATCATCTCACTAATTATCCCAATTCTCCTCGCCGTAGCTTTCCTAACATTAGTGGAACGGAAAGTGCTAGGCTACATGCAACTCCGAAAAGGACCCAACATCGTAGGACCCTACGGACTCCTACAACCCATCGCAGACGCCGTAAAACTATTCACCAAAGAACCCCTACGACCACTAACATCTTCCACAACCATATTCATTATGGCCCCTATTCTAGCCCTAGCCTTAGCCCTAACCATGTGAGTCCCCCTGCCTATACCATACCCCCTCATCAACATAAACCTGGGAGTGCTATTCATACTAGCAATATCAAGCCTAGCTGTCTACTCAATCCTATGATCCGGATGGGCCTCAAATTCAAAATACGCCCTAATCGGAGCCTTACGA…
	'saimaa_2570'	TTTATAATTAATATCATCTCACTAATTATCCCAATTCTCCTCGCCGTAGCTTTCCTAACATTAGTGGAACGGAAAGTGCTAGGCTACATGCAACTCCGAAAAGGACCCAACATCGTAGGACCCTACGGACTCCTACAACCCATCGCAGACGCCGTAAAACTATTCACCAAAGAACCCCTACGACCACTAACATCTTCCACAACCATATTCATTATGGCCCCTATTCTAGCCCTAGCCTTAGCCCTAACCATGTGAGTCCCCCTGCCTATACCATACCCCCTCATCAACATAAACCTGGGAGTGCTATTCATACTAGCAATATCAAGCCTAGCTGTCTACTCAATCCTATGATCCGGATGGGCCTCAAATTCAAAATACGCCCTAATCGGAGCCTTACGA…
	'saimaa_2572'	TTTATAATTAATATCATCTCACTAATTATCCCAATTCTCCTCGCCGTAGCTTTCCTAACATTAGTGGAACGGAAAGTGCTAGGCTACATGCAACTCCGAAAAGGACCCAACATCGTAGGACCCTACGGACTCCTACAACCCATCGCAGACGCCGTAAAACTATTCACCAAAGAACCCCTACGACCACTAACATCTTCCACAACCATATTCATTATGGCCCCTATTCTAGCCCTAGCCTTAGCCCTAACCATGTGAGTCCCCCTGCCTATACCATACCCCCTCATCAACATAAACCTGGGAGTGCTATTCATACTAGCAATATCAAGCCTAGCTGTCTACTCAATCCTATGATCCGGATGGGCCTCAAATTCAAAATACGCCCTAATCGGAGCCTTACGA…
	'saimaa_2573'	TTTATAATTAATATCATCTCACTAATTATCCCAATTCTCCTCGCCGTAGCTTTCCTAACATTAGTGGAACGGAAAGTGCTAGGCTACATGCAACTCCGAAAAGGACCCAACATCGTAGGACCCTACGGACTCCTACAACCCATCGCAGACGCCGTAAAACTATTCACCAAAGAACCCCTACGACCACTAACATCTTCCACAACCATATTCATTATGGCCCCTATTCTAGCCCTAGCCTTAGCCCTAACCATGTGAGTCCCCCTGCCTATACCATACCCCCTCATCAACATAAACCTGGGAGTGCTATTCATACTAGCAATATCAAGCCTAGCTGTCTACTCAATCCTATGATCCGGATGGGCCTCAAATTCAAAATACGCCCTAATCGGAGCCTTACGA…
	'saimaa_2574'	TTTATAATTAATATCATCTCACTAATTATCCCAATTCTCCTCGCCGTAGCTTTCCTAACATTAGTGGAACGGAAAGTGCTAGGCTACATGCAACTCCGAAAAGGACCCAACATCGTAGGACCCTACGGACTCCTACAACCCATCGCAGACGCCGTAAAACTATTCACCAAAGAACCCCTACGACCACTAACATCTTCCACAACCATATTCATTATGGCCCCTATTCTAGCCCTAGCCTTAGCCCTAACCATGTGAGTCCCCCTGCCTATACCATACCCCCTCATCAACATAAACCTGGGAGTGCTATTCATACTAGCAATATCAAGCCTAGCTGTCTACTCAATCCTATGATCCGGATGGGCCTCAAATTCAAAATACGCCCTAATCGGAGCCTTACGA…
	'saimaa_2575'	TTTATAATTAATATCATCTCACTAATTATCCCAATTCTCCTCGCCGTAGCTTTCCTAACATTAGTGGAACGGAAAGTGCTAGGCTACATGCAACTCCGAAAAGGACCCAACATCGTAGGACCCTACGGACTCCTACAACCCATCGCAGACGCCGTAAAACTATTCACCAAAGAACCCCTACGACCACTAACATCTTCCACAACCATATTCATTATGGCCCCTATTCTAGCCCTAGCCTTAGCCCTAACCATGTGAGTCCCCCTGCCTATACCATACCCCCTCATCAACATAAACCTGGGAGTGCTATTCATACTAGCAATATCAAGCCTAGCTGTCTACTCAATCCTATGATCCGGATGGGCCTCAAATTCAAAATACGCCCTAATCGGAGCCTTACGA…
	'saimaa_2577'	TTTATAATTAATATCATCTCACTAATTATCCCAATTCTCCTCGCCGTAGCTTTCCTAACATTAGTGGAACGGAAAGTGCTAGGCTACATGCAACTCCGAAAAGGACCCAACATCGTAGGACCCTACGGACTCCTACAACCCATCGCAGACGCCGTAAAACTATTCACCAAAGAACCCCTACGACCACTAACATCTTCCACAACCATATTCATTATGGCCCCTATTCTAGCCCTAGCCTTAGCCCTAACCATGTGAGTCCCCCTGCCTATACCATACCCCCTCATCAACATAAACCTGGGAGTGCTATTCATACTAGCAATATCAAGCCTAGCTGTCTACTCAATCCTATGATCCGGATGGGCCTCAAATTCAAAATACGCCCTAATCGGAGCCTTACGA…
	'saimaa_2578'	TTTATAATTAATATCATCTCACTAATTATCCCAATTCTCCTCGCCGTAGCTTTCCTAACATTAGTGGAACGGAAAGTGCTAGGCTACATGCAACTCCGAAAAGGACCCAACATCGTAGGACCCTACGGACTCCTACAACCCATCGCAGACGCCGTAAAACTATTCACCAAAGAACCCCTACGACCACTAACATCTTCCACAACCATATTCATTATGGCCCCTATTCTAGCCCTAGCCTTAGCCCTAACCATGTGAGTCCCCCTGCCTATACCATACCCCCTCATCAACATAAACCTGGGAGTGCTATTCATACTAGCAATATCAAGCCTAGCTGTCTACTCAATCCTATGATCCGGATGGGCCTCAAATTCAAAATACGCCCTAATCGGAGCCTTACGA…
	'saimaa_258'	TTTATAATTAATATCATCTCACTAATTATCCCAATTCTCCTCGCCGTAGCTTTCCTAACATTAGTGGAACGGAAAGTGCTAGGCTACATGCAACTCCGAAAAGGACCCAACATCGTAGGACCCTACGGACTCCTACAACCCATCGCAGACGCCGTAAAACTATTCACCAAAGAACCCCTACGACCACTAACATCTTCCACAACCATATTCATTATGGCCCCTATTCTAGCCCTAGCCTTAGCCCTAACCATGTGAGTCCCCCTGCCTATACCATACCCCCTCATCAACATAAACCTGGGAGTGCTATTCATACTAGCAATATCAAGCCTAGCTGTCTACTCAATCCTATGATCCGGATGGGCCTCAAATTCAAAATACGCCCTAATCGGAGCCTTACGA…
	'saimaa_2584'	TTTATAATTAATATCATCTCACTAATTATCCCAATTCTCCTCGCCGTAGCTTTCCTAACATTAGTGGAACGGAAAGTGCTAGGCTACATGCAACTCCGAAAAGGACCCAACATCGTAGGACCCTACGGACTCCTACAACCCATCGCAGACGCCGTAAAACTATTCACCAAAGAACCCCTACGACCACTAACATCTTCCACAACCATATTCATTATGGCCCCTATTCTAGCCCTAGCCTTAGCCCTAACCATGTGAGTCCCCCTGCCTATACCATACCCCCTCATCAACATAAACCTGGGAGTGCTATTCATACTAGCAATATCAAGCCTAGCTGTCTACTCAATCCTATGATCCGGATGGGCCTCAAATTCAAAATACGCCCTAATCGGAGCCTTACGA…
	'saimaa_2585'	TTTATAATTAATATCATCTCACTAATTATCCCAATTCTCCTCGCCGTAGCTTTCCTAACATTAGTGGAACGGAAAGTGCTAGGCTACATGCAACTCCGAAAAGGACCCAACATCGTAGGACCCTACGGACTCCTACAACCCATCGCAGACGCCGTAAAACTATTCACCAAAGAACCCCTACGACCACTAACATCTTCCACAACCATATTCATTATGGCCCCTATTCTAGCCCTAGCCTTAGCCCTAACCATGTGAGTCCCCCTGCCTATACCATACCCCCTCATCAACATAAACCTGGGAGTGCTATTCATACTAGCAATATCAAGCCTAGCTGTCTACTCAATCCTATGATCCGGATGGGCCTCAAATTCAAAATACGCCCTAATCGGAGCCTTACGA…
	'saimaa_2586'	TTTATAATTAATATCATCTCACTAATTATCCCAATTCTCCTCGCCGTAGCTTTCCTAACATTAGTGGAACGGAAAGTGCTAGGCTACATGCAACTCCGAAAAGGACCCAACATCGTAGGACCCTACGGACTCCTACAACCCATCGCAGACGCCGTAAAACTATTCACCAAAGAACCCCTACGACCACTAACATCTTCCACAACCATATTCATTATGGCCCCTATTCTAGCCCTAGCCTTAGCCCTAACCATGTGAGTCCCCCTGCCTATACCATACCCCCTCATCAACATAAACCTGGGAGTGCTATTCATACTAGCAATATCAAGCCTAGCTGTCTACTCAATCCTATGATCCGGATGGGCCTCAAATTCAAAATACGCCCTAATCGGAGCCTTACGA…
	'saimaa_2614'	TTTATAATTAATATCATCTCACTAATTATCCCAATTCTCCTCGCCGTAGCTTTCCTAACATTAGTGGAACGGAAAGTGCTAGGCTACATGCAACTCCGAAAAGGACCCAACATCGTAGGACCCTACGGACTCCTACAACCCATCGCAGACGCCGTAAAACTATTCACCAAAGAACCCCTACGACCACTAACATCTTCCACAACCATATTCATTATGGCCCCTATTCTAGCCCTAGCCTTAGCCCTAACCATGTGAGTCCCCCTGCCTATACCATACCCCCTCATCAACATAAACCTGGGAGTGCTATTCATACTAGCAATATCAAGCCTAGCTGTCTACTCAATCCTATGATCCGGATGGGCCTCAAATTCAAAATACGCCCTAATCGGAGCCTTACGA…
	'saimaa_291'	TTTATAATTAATATCATCTCACTAATTATCCCAATTCTCCTCGCCGTAGCTTTCCTAACATTAGTGGAACGGAAAGTGCTAGGCTACATGCAACTCCGAAAAGGACCCAACATCGTAGGACCCTACGGACTCCTACAACCCATCGCAGACGCCGTAAAACTATTCACCAAAGAACCCCTACGACCACTAACATCTTCCACAACCATATTCATTATGGCCCCTATTCTAGCCCTAGCCTTAGCCCTAACCATGTGAGTCCCCCTGCCTATACCATACCCCCTCATCAACATAAACCTGGGAGTGCTATTCATACTAGCAATATCAAGCCTAGCTGTCTACTCAATCCTATGATCCGGATGGGCCTCAAATTCAAAATACGCCCTAATCGGAGCCTTACGA…
	'saimaa_292'	TTTATAATTAATATCATCTCACTAATTATCCCAATTCTCCTCGCCGTAGCTTTCCTAACATTAGTGGAACGGAAAGTGCTAGGCTACATGCAACTCCGAAAAGGACCCAACATCGTAGGACCCTACGGACTCCTACAACCCATCGCAGACGCCGTAAAACTATTCACCAAAGAACCCCTACGACCACTAACATCTTCCACAACCATATTCATTATGGCCCCTATTCTAGCCCTAGCCTTAGCCCTAACCATGTGAGTCCCCCTGCCTATACCATACCCCCTCATCAACATAAACCTGGGAGTGCTATTCATACTAGCAATATCAAGCCTAGCTGTCTACTCAATCCTATGATCCGGATGGGCCTCAAATTCAAAATACGCCCTAATCGGAGCCTTACGA…
	'saimaa_297'	TTTATAATTAATATCATCTCACTAATTATCCCAATTCTCCTCGCCGTAGCTTTCCTAACATTAGTGGAACGGAAAGTGCTAGGCTACATGCAACTCCGAAAAGGACCCAACATCGTAGGACCCTACGGACTCCTACAACCCATCGCAGACGCCGTAAAACTATTCACCAAAGAACCCCTACGACCACTAACATCTTCCACAACCATATTCATTATGGCCCCTATTCTAGCCCTAGCCTTAGCCCTAACCATGTGAGTCCCCCTGCCTATACCATACCCCCTCATCAACATAAACCTGGGAGTGCTATTCATACTAGCAATATCAAGCCTAGCTGTCTACTCAATCCTATGATCCGGATGGGCCTCAAATTCAAAATACGCCCTAATCGGAGCCTTACGA…
	'saimaa_298'	TTTATAATTAATATCATCTCACTAATTATCCCAATTCTCCTCGCCGTAGCTTTCCTAACATTAGTGGAACGGAAAGTGCTAGGCTACATGCAACTCCGAAAAGGACCCAACATCGTAGGACCCTACGGACTCCTACAACCCATCGCAGACGCCGTAAAACTATTCACCAAAGAACCCCTACGACCACTAACATCTTCCACAACCATATTCATTATGGCCCCTATTCTAGCCCTAGCCTTAGCCCTAACCATGTGAGTCCCCCTGCCTATACCATACCCCCTCATCAACATAAACCTGGGAGTGCTATTCATACTAGCAATATCAAGCCTAGCTGTCTACTCAATCCTATGATCCGGATGGGCCTCAAATTCAAAATACGCCCTAATCGGAGCCTTACGA…
	'saimaa_299'	TTTATAATTAATATCATCTCACTAATTATCCCAATTCTCCTCGCCGTAGCTTTCCTAACATTAGTGGAACGGAAAGTGCTAGGCTACATGCAACTCCGAAAAGGACCCAACATCGTAGGACCCTACGGACTCCTACAACCCATCGCAGACGCCGTAAAACTATTCACCAAAGAACCCCTACGACCACTAACATCTTCCACAACCATATTCATTATGGCCCCTATTCTAGCCCTAGCCTTAGCCCTAACCATGTGAGTCCCCCTGCCTATACCATACCCCCTCATCAACATAAACCTGGGAGTGCTATTCATACTAGCAATATCAAGCCTAGCTGTCTACTCAATCCTATGATCCGGATGGGCCTCAAATTCAAAATACGCCCTAATCGGAGCCTTACGA…
	'saimaa_303'	TTTATAATTAATATCATCTCACTAATTATCCCAATTCTCCTCGCCGTAGCTTTCCTAACATTAGTGGAACGGAAAGTGCTAGGCTACATGCAACTCCGAAAAGGACCCAACATCGTAGGACCCTACGGACTCCTACAACCCATCGCAGACGCCGTAAAACTATTCACCAAAGAACCCCTACGACCACTAACATCTTCCACAACCATATTCATTATGGCCCCTATTCTAGCCCTAGCCTTAGCCCTAACCATGTGAGTCCCCCTGCCTATACCATACCCCCTCATCAACATAAACCTGGGAGTGCTATTCATACTAGCAATATCAAGCCTAGCTGTCTACTCAATCCTATGATCCGGATGGGCCTCAAATTCAAAATACGCCCTAATCGGAGCCTTACGA…
	'saimaa_306'	TTTATAATTAATATCATCTCACTAATTATCCCAATTCTCCTCGCCGTAGCTTTCCTAACATTAGTGGAACGGAAAGTGCTAGGCTACATGCAACTCCGAAAAGGACCCAACATCGTAGGACCCTACGGACTCCTACAACCCATCGCAGACGCCGTAAAACTATTCACCAAAGAACCCCTACGACCACTAACATCTTCCACAACCATATTCATTATGGCCCCTATTCTAGCCCTAGCCTTAGCCCTAACCATGTGAGTCCCCCTGCCTATACCATACCCCCTCATCAACATAAACCTGGGAGTGCTATTCATACTAGCAATATCAAGCCTAGCTGTCTACTCAATCCTATGATCCGGATGGGCCTCAAATTCAAAATACGCCCTAATCGGAGCCTTACGA…
	'saimaa_314'	TTTATAATTAATATCATCTCACTAATTATCCCAATTCTCCTCGCCGTAGCTTTCCTAACATTAGTGGAACGGAAAGTGCTAGGCTACATGCAACTCCGAAAAGGACCCAACATCGTAGGACCCTACGGACTCCTACAACCCATCGCAGACGCCGTAAAACTATTCACCAAAGAACCCCTACGACCACTAACATCTTCCACAACCATATTCATTATGGCCCCTATTCTAGCCCTAGCCTTAGCCCTAACCATGTGAGTCCCCCTGCCTATACCATACCCCCTCATCAACATAAACCTGGGAGTGCTATTCATACTAGCAATATCAAGCCTAGCTGTCTACTCAATCCTATGATCCGGATGGGCCTCAAATTCAAAATACGCCCTAATCGGAGCCTTACGA…
	'saimaa_428'	TTTATAATTAATATCATCTCACTAATTATCCCAATTCTCCTCGCCGTAGCTTTCCTAACATTAGTGGAACGGAAAGTGCTAGGCTACATGCAACTCCGAAAAGGACCCAACATCGTAGGACCCTACGGACTCCTACAACCCATCGCAGACGCCGTAAAACTATTCACCAAAGAACCCCTACGACCACTAACATCTTCCACAACCATATTCATTATGGCCCCTATTCTAGCCCTAGCCTTAGCCCTAACCATGTGAGTCCCCCTGCCTATACCATACCCCCTCATCAACATAAACCTGGGAGTGCTATTCATACTAGCAATATCAAGCCTAGCTGTCTACTCAATCCTATGATCCGGATGGGCCTCAAATTCAAAATACGCCCTAATCGGAGCCTTACGA…
	'saimaa_753'	TTTATAATTAATATCATCTCACTAATTATCCCAATTCTCCTCGCCGTAGCTTTCCTAACATTAGTGGAACGGAAAGTGCTAGGCTACATGCAACTCCGAAAAGGACCCAACATCGTAGGACCCTACGGACTCCTACAACCCATCGCAGACGCCGTAAAACTATTCACCAAAGAACCCCTACGACCACTAACATCTTCCACAACCATATTCATTATGGCCCCTATTCTAGCCCTAGCCTTAGCCCTAACCATGTGAGTCCCCCTGCCTATACCATACCCCCTCATCAACATAAACCTGGGAGTGCTATTCATACTAGCAATATCAAGCCTAGCTGTCTACTCAATCCTATGATCCGGATGGGCCTCAAATTCAAAATACGCCCTAATCGGAGCCTTACGA…
	'saimaa_772'	TTTATAATTAATATCATCTCACTAATTATCCCAATTCTCCTCGCCGTAGCTTTCCTAACATTAGTGGAACGGAAAGTGCTAGGCTACATGCAACTCCGAAAAGGACCCAACATCGTAGGACCCTACGGACTCCTACAACCCATCGCAGACGCCGTAAAACTATTCACCAAAGAACCCCTACGACCACTAACATCTTCCACAACCATATTCATTATGGCCCCTATTCTAGCCCTAGCCTTAGCCCTAACCATGTGAGTCCCCCTGCCTATACCATACCCCCTCATCAACATAAACCTGGGAGTGCTATTCATACTAGCAATATCAAGCCTAGCTGTCTACTCAATCCTATGATCCGGATGGGCCTCAAATTCAAAATACGCCCTAATCGGAGCCTTACGA…
	'saimaa_819'	TTTATAATTAATATCATCTCACTAATTATCCCAATTCTCCTCGCCGTAGCTTTCCTAACATTAGTGGAACGGAAAGTGCTAGGCTACATGCAACTCCGAAAAGGACCCAACATCGTAGGACCCTACGGACTCCTACAACCCATCGCAGACGCCGTAAAACTATTCACCAAAGAACCCCTACGACCACTAACATCTTCCACAACCATATTCATTATGGCCCCTATTCTAGCCCTAGCCTTAGCCCTAACCATGTGAGTCCCCCTGCCTATACCATACCCCCTCATCAACATAAACCTGGGAGTGCTATTCATACTAGCAATATCAAGCCTAGCTGTCTACTCAATCCTATGATCCGGATGGGCCTCAAATTCAAAATACGCCCTAATCGGAGCCTTACGA…
	'svalbard_S10_07'	TTTATAATTAATATCATCTCACTAATTATCCCAATTCTCCTCGCCGTAGCTTTCCTAACATTAGTGGAACGGAAAGTGCTAGGCTACATGCAACTCCGAAAAGGACCCAACATCGTAGGACCCTACGGACTCCTACAACCCATCGCAGACGCCGTAAAACTATTCACCAAAGAACCCCTACGACCACTAACATCTTCCACAACCATATTCATTATGGCCCCTATTCTAGCCTTAGCCTTAGCCCTAACCATGTGAGTCCCCCTGCCTATACCATACCCCCTCATCAACATAAACCTGGGAGTGTTATTCATACTAGCAATATCAAGCCTAGCTGTCTACTCAATCCTATGATCCGGATGGGCCTCAAATTCAAAATACGCCCTAATCGGAGCCTTACGA…
	'svalbard_S11_07'	TTTATAATTAATATCATCTCACTAATTATCCCAATTCTCCTCGCCGTAGCTTTCCTAACATTAGTGGAACGGAAAGTGCTAGGCTACATGCAACTCCGAAAAGGACCCAACATCGTAGGACCCTACGGACTCCTACAACCCATCGCAGACGCCGTAAAACTATTCACCAAAGAACCCCTACGACCACTAACATCTTCCACAACCATATTCATTATGGCCCCTATTCTAGCCCTAGCCTTAGCCCTAACCATGTGAGTCCCCCTGCCTATACCATACCCCCTCATCAACATAAACCTGGGAGTGCTATTCATACTAGCAATATCAAGCCTAGCTGTCTACTCAATCCTATGATCCGGATGGGCCTCAAATTCAAAATACGCCCTAATCGGAGCCTTACGA…
	'svalbard_S11_96'	TTTATAATTAATATCATCTCACTAATTATCCCAATTCTCCTCGCCGTAGCTTTCCTAACATTAGTGGAACGGAAAGTGCTAGGCTACATGCAACTCCGAAAAGGACCCAACATCGTAGGACCCTACGGACTCCTACAACCCATCGCAGACGCCGTAAAACTATTCACCAAAGAACCCCTACGACCACTAACATCTTCCACAACCATATTCATTATGGCTCCCATTCTAGCCTTAGCCTTAGCCCTAACCATGTGAGTCCCCCTGCCTATACCATACCCCCTCATCAATATAAACCTAGGAGTGTTATTCATACTAGCAATATCAAGCCTGGCTGTCTACTCAATCCTATGATCCGGATGGGCCTCAAATTCAAAATACGCCCTAATCGGAGCCTTACGA…
	'svalbard_S15_96'	TTTATAATTAATATCATCTCACTAATTATCCCAATTCTCCTCGCCGTAGCTTTCCTAACATTAGTGGAACGGAAAGTGCTAGGCTACATGCAACTCCGAAAAGGACCCAACATCGTAGGACCCTACGGACTCCTACAACCCATCGCAGACGCCGTAAAACTATTCACCAAAGAACCCCTACGACCACTAACATCTTCCACAACCATATTCATTATGGCCCCTATTCTAGCCTTAGCCTTAGCCCTAACCATGTGAGTCCCCCTGCCTATACCATACCCCCTCATCAACATAAACCTGGGAGTGTTATTCATACTAGCAATATCAAGCCTAGCTGTCTACTCAATCCTATGATCCGGATGGGCCTCAAATTCAAAATACGCCCTAATCGGAGCCTTACGA…
	'svalbard_S18_96'	TTTATAATTAATATCATCTCACTAATTATCCCAATTCTCCTCGCCGTAGCTTTCCTAACATTAGTGGAACGGAAAGTGCTAGGCTACATGCAACTCCGAAAAGGACCCAACATCGTAGGACCCTACGGACTCCTACAACCCATCGCAGACGCCGTAAAACTATTCACCAAAGAACCCCTACGACCACTAACATCTTCCACAACCATATTCATTATGGCCCCTATTCTAGCCTTAGCCTTAGCCCTAACCATGTGAGTCCCCCTGCCTATACCATACCCCCTTATCAACATAAACCTGGGAGTGTTATTCATACTAGCAATATCAAGCCTAGCTGTCTACTCAATCCTATGATCCGGATGGGCCTCAAATTCAAAATACGCCCTAATCGGAGCCTTACGA…
	'svalbard_S19_07'	TTTATAATTAATATCATCTCACTAATTATCCCAATTCTCCTCGCCGTAGCTTTCCTAACATTAGTGGAACGGAAAGTGCTAGGCTACATGCAACTCCGAAAAGGACCCAACATCGTAGGACCCTACGGACTCCTACAACCCATCGCAGACGCCGTAAAACTATTCACCAAAGAACCCCTACGACCACTAACATCTTCCACAACCATATTCATTATGGCCCCTATTCTAGCCCTAGCCTTAGCCCTAACCATGTGAGTCCCCCTGCCTATACCATACCCCCTCATCAACATAAACCTGGGAGTGTTATTCATACTAGCAATATCAAGCCTAGCTGTCTACTCAATCCTATGATCCGGATGGGCCTCAAATTCAAAATACGCCCTAATCGGAGCCTTACGA…
	'svalbard_S20_07'	TTTATAATTAATATCATCTCACTAATTATCCCAATTCTCCTCGCCGTAGCTTTCCTAACATTAGTGGAACGGAAAGTGCTAGGCTACATGCAACTCCGAAAAGGACCCAACATCGTAGGACCCTACGGACTCCTACAACCCATCGCAGACGCCGTAAAACTATTCACCAAAGAACCCCTACGACCACTAACATCCTCCACAACCATATTCATTATGGCCCCTATTCTAGCCCTAGCCTTAGCCCTAACCATGTGAGTCCCCCTGCCTATACCATACCCCCTAATCAACATAAACCTGGGAGTGTTATTCATACTAGCAATATCAAGCCTAGCTGTCTACTCAATCCTATGATCCGGATGGGCCTCAAATTCAAAATACGCCCTAATCGGAGCCTTACGA…
	'svalbard_S4_07'	TTTATAATTAATATCATCTCACTAATTATCCCAATTCTCCTCGCCGTAGCTTTCCTAACATTAGTGGAACGGAAAGTGCTAGGCTACATGCAACTCCGAAAAGGACCCAACATCGTAGGACCCTACGGACTCCTACAACCCATCGCAGACGCCGTAAAACTATTCACCAAAGAACCCCTACGACCACTAACATCTTCCACAACCATATTCATTATGGCCCCTATTCTAGCCCTAGCCTTAGCCCTAACCATGTGAGTCCCCCTGCCTATACCATACCCCCTCATCAACATAAACCTGGGAGTGCTATTCATACTAGCAATATCAAGCCTAGCTGTCTACTCAATCCTATGATCCGGATGGGCCTCAAATTCAAAATATGCCCTAATCGGAGCCTTACGA…
	'svalbard_S6_07'	TTTATAATTAATATCATCTCACTAATTATCCCAATTCTCCTCGCCGTAGCTTTCCTAACATTAGTGGAACGGAAAGTGCTAGGCTACATGCAACTCCGAAAAGGACCCAACATCGTAGGACCCTACGGACTCCTACAACCCATCGCAGACGCCGTAAAACTATTCACCAAAGAACCCCTACGACCACTAACATCTTCCACAACCATATTCATTATGGCCCCTATTCTAGCCCTAGCCTTAGCCCTAACCATGTGAGTCCCCCTGCCTATACCATACCCCCTCATCAACATAAACCTGGGAGTGCTATTCATACTAGCAATATCAAGCCTAGCTGTCTACTCAATCCTATGATCCGGATGGGCCTCAAATTCAAAATACGCCCTAATCGGAGCCTTACGA…
	'svalbard_S7_07'	TTTATAATTAATATCATCTCACTAATTATCCCAATTCTTCTCGCCGTAGCTTTCCTAACATTAGTGGAACGGAAAGTGCTAGGCTACATGCAACTCCGAAAAGGACCCAACATCGTAGGACCCTACGGACTCCTACAACCCATCGCAGACGCCGTAAAACTATTCACCAAAGAACCCCTACGACCACTAACATCTTCCACAACCATATTCATTATGGCCCCTATTCTAGCCCTAGCCTTAGCCCTAACCATGTGAGTCCCCCTGCCTATACCATACCCCCTCATCAACATAAACCTGGGAGTGTTATTCATACTAGCAATATCAAGCCTAGCTGTCTACTCAATCCTATGATCCGGATGGGCCTCAAATTCAAAATACGCCCTAATCGGAGCCTTACGA…
	'svalbard_S8_07'	TTTATAATTAATATCATCTCACTAATTATCCCAATTCTCCTCGCCGTAGCTTTCCTAACATTAGTGGAACGGAAAGTGCTAGGCTACATGCAACTCCGAAAAGGACCCAACATCGTAGGACCCTACGGACTCCTACAACCCATCGCAGACGCCGTAAAACTATTCACCAAAGAACCCCTACGACCATTAACATCTTCCACAACCATATTCATTATAGCCCCTATTCTAGCCCTAGCCTTAGCCCTAACCATGTGAGTCCCCCTGCCTATACCATACCCCCTCATCAACATAAACCTGGGAGTGTTATTCATACTAGCAATATCAAGCCTAGCTGTCTACTCAATCCTATGATCCGGATGGGCCTCAAATTCAAAATACGCCCTAATCGGAGCCTTACGA…
	'whitesea_WS1_14'	TTTATAATTAATATCATCTCACTAATTATCCCAATTCTCCTCGCCGTAGCTTTCCTAACATTAGTGGAACGGAAAGTGCTAGGCTACATGCAACTCCGAAAAGGACCCAACATCGTAGGACCCTACGGACTCCTACAACCCATCGCAGACGCCGTAAAACTATTCACCAAAGAACCCCTACGACCACTAACATCTTCCACAACCATATTCATTATGGCTCCCATTCTAGCCTTAGCCTTAGCCCTAACCATGTGAGTCCCCCTGCCTATACCATACCCCCTCATCAATATAAACCTAGGAGTGTTATTCATACTAGCAATATCAAGCCTGGCTGTCTACTCAATCCTATGATCCGGATGGGCCTCAAATTCAAAATACGCCCTAATCGGAGCCTTACGA…
;
end;
