# Supplementary material for: Complex Origins and History of the Relict Fennoscandian Ringed Seals
Source: Ecol Evol. 2025 Mar 4;15(3):e71067. doi: 10.1002/ece3.71067 (PMC11879273; doi:10.1002/ece3.71067)
Supplement: Supplementary file 3 — File S3. [file ECE3-15-e71067-s001.txt]

Id	Sex	Area	RawCoord1	RawCoord2	RawCoord3	RawCoord4	RawCoord5	RawCoord6	RawCoord7	RawCoord8	RawCoord9	RawCoord10	RawCoord11	RawCoord12	RawCoord13	RawCoord14	RawCoord15	RawCoord16	RawCoord17	RawCoord18	RawCoord19	RawCoord20	RawCoord21	RawCoord22	RawCoord23	RawCoord24	RawCoord25	RawCoord26	RawCoord27	RawCoord28	RawCoord29	RawCoord30	RawCoord31	RawCoord32	RawCoord33	RawCoord34	RawCoord35	RawCoord36	RawCoord37	RawCoord38	RawCoord39	RawCoord40	RawCoord41	RawCoord42	RawCoord43	RawCoord44	RawCoord45	RawCoord46	RawCoord47
CN548	Male	EastGreenland	129.5637	160.341	200.3484	141.1377	167.9515	266.5013	143.6212	174.8376	280.2361	148.466	169.8436	280.8102	148.3097	179.227	293.719	154.0032	172.6068	292.9666	174.7076	187.7252	312.2975	177.0204	188.6635	305.2365	184.7272	186.6503	278.1449	185.2779	186.5587	272.4334	176.9608	169.7932	279.3084	185.8292	151.6861	249.3222	194.4837	163.4686	238.6879	180.4549	169.4132	236.6872	198.8929	160.8358	218.2887	169.5535	156.4485
CN549	Male	EastGreenland	126.5891	155.1502	195.1055	133.8178	161.5975	271.9542	134.9984	166.1431	280.4677	139.1618	162.9634	281.7303	138.1477	171.779	294.2935	144.4986	166.0726	294.7514	167.533	184.6701	316.7473	169.842	185.7121	310.3696	178.3516	183.8633	281.1838	179.4666	183.9826	275.5146	173.1227	163.4944	282.5183	180.1098	146.7458	252.5253	189.6211	158.0363	242.6098	177.5021	164.0543	238.4911	195.1201	157.9117	222.1132	168.4481	157.2817
CN550	Male	EastGreenland	130.0738	157.9926	201.3752	138.2348	167.1407	282.0687	137.9209	170.5309	285.562	141.1753	167.8096	287.4935	140.4942	174.577	298.9778	145.1078	170.1664	299.4419	168.2331	187.709	325.3514	170.5288	189.6157	316.4512	180.5295	189.339	286.8614	182.1127	188.9823	281.5512	179.9272	168.6122	288.4566	182.3804	149.0428	256.0868	194.5506	163.9448	248.3681	180.4771	169.4429	245.1654	198.2109	160.218	223.0198	170.3253	157.5418
CN551	N/A	EastGreenland	126.297	156.6332	200.768	141.7332	171.1294	284.0576	142.9026	176.3151	291.5947	147.1443	172.3866	291.5711	146.4946	181.3228	304.3502	152.2356	176.2304	303.989	176.5945	194.1223	325.2085	177.7774	195.6231	317.849	185.7189	193.3599	288.4452	186.8836	193.0665	282.8311	182.4253	169.5421	288.7459	183.0601	150.8079	258.5336	193.2724	165.689	247.3997	179.3242	172.4388	243.3064	198.3181	159.8329	225.2827	170.1242	160.3183
CN553	Female	EastGreenland	128.3891	151.9978	206.3525	135.7206	161.2252	282.8041	135.8156	166.6957	294.0993	141.2025	162.4604	294.5271	138.2615	170.502	306.1046	144.1938	165.5398	306.6669	168.7661	187.3875	334.1626	170.4831	188.6414	326.2392	178.9335	188.7983	295.2466	180.7833	188.0939	289.7103	179.2838	165.6924	295.8455	185.695	144.6995	259.0584	194.4601	162.1985	246.0666	179.2628	169.5341	247.1918	199.7299	156.3474	227.5536	179.3506	158.0421
CN554	Male	EastGreenland	130.8319	159.4741	200.1508	144.5585	171.2605	275.9527	145.7435	175.7739	283.0043	148.6442	172.5101	282.7453	148.49	180.6719	297.7887	153.9521	175.5678	297.3299	178.236	194.2667	318.1125	179.7146	194.6196	312.0271	185.3294	192.2534	282.6431	186.9688	191.7112	278.4181	183.9057	172.563	284.0966	186.9804	150.9544	253.9104	195.5718	165.2527	241.8799	181.73	169.9295	240.8481	197.9648	160.0936	223.3994	172.9062	160.9136
CN555	Female	EastGreenland	129.7853	161.5352	201.7524	143.6755	172.4752	271.2989	146.2374	179.4165	284.2711	150.6523	174.6579	284.6142	150.087	187.6312	300.1512	158.8362	177.7388	300.1065	178.458	195.1626	316.371	180.0729	195.9018	309.1771	188.3855	193.7369	281.3865	189.3878	193.4041	276.5194	184.324	173.3367	280.9017	185.4624	153.2875	251.4842	195.0566	168.282	235.7304	180.5404	177.6639	238.5863	199.8011	161.6996	218.9146	169.9879	158.4179
CN556	Male	EastGreenland	128.9011	154.7188	202.8603	134.3244	161.0326	275.6884	134.8151	166.1842	290.3488	140.2847	161.4486	290.511	137.3205	169.7656	304.4496	143.6947	163.4122	304.2663	167.8021	182.6036	332.1789	169.6376	184.3863	323.3424	180.5265	184.4407	293.6061	181.9167	184.5082	289.2281	176.0118	160.9587	292.9664	181.2608	143.8564	262.6738	195.2699	161.0453	250.0456	179.7088	168.6624	247.9622	199.555	154.537	229.2273	175.4317	158.667
CN557	Male	EastGreenland	123.587	156.6298	200.9141	133.1803	161.8614	286.4745	133.938	168.5064	295.8427	139.2693	162.9288	296.6611	136.7757	173.0575	309.9195	144.1606	165.6099	310.0004	169.8661	184.4718	334.3031	170.9839	185.7377	325.8183	181.1779	184.481	295.3685	182.0428	184.8843	289.593	180.9115	161.1545	290.1938	181.1966	140.9791	260.0866	193.4539	155.8642	247.4923	175.7754	166.6031	246.1587	196.0659	154.1732	223.8163	169.1833	155.4349
CN558	Male	EastGreenland	131.1671	153.8391	200.2411	139.8197	161.8559	278.2719	139.6325	165.6402	286.6993	143.9088	161.998	285.959	141.6637	169.4128	297.3265	147.2705	164.8906	297.4365	170.3116	185.7286	323.7159	170.8221	186.4073	314.929	180.367	186.6365	286.8586	181.5804	186.9563	281.4172	178.0093	164.4102	286.9937	184.9977	144.9457	256.0148	195.3595	163.3884	245.4705	179.6081	168.9327	242.4769	198.2249	158.6763	224.652	173.542	159.9308
CN561	N/A	EastGreenland	128.9513	156.7213	207.1488	142.0838	166.4653	278.0007	144.4942	170.9607	290.6735	148.0004	167.707	291.1052	148.7187	176.4754	304.3391	154.1966	170.5676	304.0068	181.0269	191.905	325.3466	182.789	192.788	316.8812	190.0597	189.8477	287.0758	191.1535	188.9706	281.7294	184.3877	167.0288	286.2218	186.0055	147.7619	256.0054	197.2526	160.4884	242.6315	183.3342	167.0958	239.7574	201.5544	157.4262	219.7428	170.174	154.387
CN563	Female	EastGreenland	125.2516	154.6294	203.0176	135.7916	166.4206	279.0812	138.2054	172.2889	292.8634	141.5661	168.1685	294.594	140.7659	177.0198	307.5219	146.4798	171.0766	308.3361	172.6821	188.85	332.6378	174.3816	190.0708	324.989	185.1938	188.7207	290.1994	186.5523	188.081	284.6739	180.2005	164.0627	287.7922	183.3821	144.7961	257.03	193.5863	161.7717	245.1332	180.7252	170.4048	245.0341	198.8419	154.2575	222.8728	176.3279	156.4657
CN564	Male	EastGreenland	129.0773	157.2498	197.2039	135.5907	163.6328	284.5197	137.6303	170.9918	296.4246	141.7481	165.8187	295.9157	141.8345	175.6711	310.5216	146.9955	170.455	310.2182	177.6155	193.6409	332.328	177.3303	195.6721	325.3816	185.3846	189.3455	291.9223	187.2045	187.8138	286.4378	180.6996	165.2083	295.5023	186.9015	145.9464	257.025	198.6082	159.6401	248.744	181.4926	164.5999	244.1076	202.8372	159.2648	223.3069	171.5257	156.3051
CN571	Female	EastGreenland	67.9667	188.4653	225.1073	72.1873	196.5229	292.3039	70.5815	201.3366	300.622	76.3278	198.6738	301.3175	72.1664	207.3337	315.632	80.5961	203.0912	316.0499	96.8306	222.9791	339.9064	99.9233	224.2079	333.2916	108.6211	227.9469	304.8123	110.2288	227.2664	301.4384	110.0216	207.3108	300.8779	120.1932	191.4454	272.9413	127.7388	205.2005	262.5763	109.7232	210.7632	257.5293	131.1058	203.3773	241.4402	110.449	197.1077
CN572	N/A	EastGreenland	66.7324	184.6176	220.4923	70.4846	190.7632	287.4543	69.9665	195.7726	300.7103	74.9022	192.8718	300.4323	71.0627	199.5837	314.4233	77.8467	196.0094	313.8883	96.9075	215.8301	341.5576	99.2272	217.9392	335.8184	108.7327	221.7238	305.7359	110.3192	222.241	301.1878	113.8864	201.24	301.1412	120.1611	186.3582	270.4373	127.0962	203.0376	260.9639	108.1803	207.4597	259.6484	131.2835	203.2267	239.6739	114.3944	200.0971
CN573	Male	EastGreenland	65.2884	188.5238	225.0202	72.4595	203.4384	294.2054	72.4988	207.792	303.0833	76.8673	204.77	302.1699	73.4249	214.3617	317.4463	81.8584	209.7985	317.7862	97.7937	231.2781	338.7307	100.2425	232.4242	331.1875	109.2422	232.9029	300.1501	111.3805	232.1687	294.9197	112.3122	215.5814	301.8054	122.3639	197.7372	273.9826	126.8302	210.8361	261.4724	107.2466	211.237	259.2287	131.9559	209.7625	240.0878	106.5275	197.0997
CN574	N/A	EastGreenland	65.257	184.2034	218.9845	74.0838	196.7785	292.1921	75.2168	203.9807	304.7777	80.2374	201.365	303.8643	78.4028	211.4717	317.3423	85.0848	207.6404	316.912	101.4199	228.4006	336.5796	103.7444	228.1643	330.4933	111.0944	226.7357	301.5149	111.8046	226.8102	297.2546	114.3196	210.2783	301.8625	120.4726	192.1716	273.9871	127.8455	204.5994	262.0279	112.0707	206.9616	260.9908	133.6149	204.3719	239.5148	110.7987	196.5809
CN575	Female	EastGreenland	64.854	183.4492	221.0472	67.7704	190.542	295.9214	66.8839	196.3463	308.0155	72.6482	193.0517	307.1806	68.4567	202.1626	321.9265	77.4968	196.9452	320.2499	94.4576	219.1913	349.6816	98.0633	219.9062	342.8289	108.5673	223.9279	308.8868	110.1053	223.4602	302.4651	109.8605	200.2721	305.6841	118.5203	185.3324	274.053	126.4301	202.0759	264.1195	109.7343	202.2399	259.3814	134.4311	203.0144	242.6512	110.741	196.1409
CN576	Male	EastGreenland	65.4498	186.8631	221.8884	69.6047	197.8187	287.4516	69.1121	204.9668	302.8437	75.4039	200.9667	302.1578	70.1269	209.7778	315.714	78.4511	205.1122	314.5972	97.3996	227.5123	339.3403	99.5081	228.6371	332.711	109.169	229.7562	300.6612	111.284	229.2353	295.5846	112.0172	210.2805	300.2321	118.8342	193.4574	271.6481	126.8769	207.2464	261.2883	108.8968	212.9825	258.5526	135.2247	206.7499	237.7518	110.8153	198.3628
CN577	Male	EastGreenland	66.4688	190.4611	220.7223	66.3019	193.0766	285.6532	64.7176	198.1183	298.5034	70.2454	194.1472	298.5026	65.8782	204.5771	319.4026	74.7157	199.5699	318.9474	91.2758	220.2465	343.0357	93.3964	221.1281	336.647	104.7241	223.8742	305.8746	107.2264	223.4773	301.7244	103.4029	203.6571	306.4933	118.7284	188.0243	274.6619	127.4808	203.3964	264.2126	105.4524	210.6459	261.0171	134.657	203.3271	239.5174	108.5702	199.6488
CN578	N/A	EastGreenland	66.5128	184.3461	221.1987	69.1246	190.2594	284.8952	67.744	196.0198	298.3361	73.8005	193.0602	297.8626	69.4594	205.1502	316.7214	79.4167	200.2342	316.1573	93.9928	219.9958	339.2534	97.01	221.9795	331.4113	106.2966	224.7646	303.2761	107.8496	224.7731	297.4503	108.3179	205.0784	301.3878	118.9036	189.2652	273.9986	127.1901	203.1171	266.3513	109.0284	206.0903	260.117	133.7125	202.7556	242.3278	112.4132	198.9199
CN579	Male	EastGreenland	225.2819	27.1442	202.2333	244.7956	25.8055	276.6228	250.3128	28.8967	286.492	250.2022	21.9808	286.3923	260.8313	31.2973	301.5154	261.1407	18.2305	301.7356	290.5334	16.9072	316.2514	290.5217	17.7107	309.418	290.4352	11.3137	280.4182	290.4998	10.1196	275.3833	274.5823	-2.6928	282.7357	262.2695	-19.308	251.4804	278.9247	-13.6062	240.0956	271.1831	-1.2964	240.0121	280.3852	-18.237	220.6201	253.1286	3.6244
CN580	N/A	EastGreenland	231.7817	-0.6806	203.4259	240.8647	-1.9021	272.581	246.232	2.1912	287.5023	247.2917	-4.877	287.2402	250.5309	2.7969	298.8547	251.7175	-4.8383	298.7977	281.0447	-5.0504	323.2571	281.8022	-3.9851	316.2834	289.0741	-11.1205	286.8949	289.9046	-12.3163	283.0577	273.0247	-26.5641	287.306	267.2238	-45.1211	255.1601	283.6001	-39.8916	244.2723	278.3704	-23.1225	242.9955	285.9599	-45.2316	223.0099	265.5839	-26.9873
CN581	Male	EastGreenland	231.4103	-1.6341	203.6069	242.5558	-3.8445	283.3346	247.6371	-0.2774	296.9816	249.3944	-7.4924	296.9188	253.0059	0.4152	307.4419	254.5003	-7.4954	307.3012	289.4394	-4.9316	334.4153	291.8462	-5.4318	326.7915	295.9549	-11.8457	291.9421	296.9594	-12.9776	286.4731	280.7163	-27.6706	291.7898	271.7657	-46.1927	256.428	290.2512	-39.2482	242.2118	281.2873	-25.7141	243.7814	288.5961	-45.5983	221.1684	267.6859	-28.4975
CN582	Male	EastGreenland	232.6847	0.4508	195.9909	242.3106	1.5893	276.4022	245.107	4.216	285.7049	245.79	-0.3088	285.4717	248.8079	5.6304	297.2859	249.7844	-1.2136	297.546	277.7166	-1.4737	323.5027	280.9891	-1.9168	317.1117	289.3701	-8.0208	287.1098	290.1497	-9.7115	281.6744	275.7338	-25.1249	288.754	269.1703	-41.3663	258.0465	283.8838	-36.6741	246.8684	280.7293	-19.5193	241.9316	287.9085	-40.086	221.871	272.2688	-26.1171
CN583	Male	EastGreenland	231.4218	-1.1188	195.6548	242.1202	-1.5354	274.9831	244.0303	0.7868	280.5534	245.5418	-4.6237	281.7977	250.7583	2.5876	296.8542	252.1879	-5.3977	296.655	278.8041	-5.3101	317.3681	281.526	-5.4784	310.727	289.1113	-10.9155	283.9064	290.3234	-12.0338	278.9629	276.18	-27.2552	282.9695	265.2528	-42.7045	255.5871	285.5627	-37.3918	243.7178	277.0405	-29.5292	240.3455	286.0466	-43.6906	222.9319	269.5207	-26.7506
CN585	Male	EastGreenland	230.5732	0.4863	196.5408	239.3282	-1.6762	272.5903	242.7489	1.259	286.6048	243.6414	-4.586	286.2527	246.9684	2.0816	299.0486	248.063	-5.6279	298.9594	277.3356	-7.8359	327.3965	280.1821	-7.9141	319.8649	287.9663	-12.7326	287.6216	288.7798	-13.5284	281.8496	270.2833	-28.0103	286.4985	267.3139	-44.5487	252.0661	281.9482	-38.5195	241.8871	274.2388	-26.2717	240.744	283.1354	-44.1801	221.9536	263.8308	-25.3767
CN586	Male	EastGreenland	227.9598	-0.5422	201.5856	237.5706	-2.186	276.7584	241.2978	1.0135	285.7202	242.4864	-4.5782	286.3765	246.7223	2.1321	299.7592	248.0479	-5.6732	298.7712	278.0135	-8.1865	325.6584	279.5547	-6.4697	318.3092	285.4432	-11.6644	289.1149	285.7436	-12.5578	283.8626	269.1301	-25.6556	287.8192	262.1747	-42.5563	256.3803	279.0706	-37.6317	245.9595	275.2144	-19.1576	245.0876	282.4106	-43.9663	224.9465	265.786	-27.4374
CN587	N/A	EastGreenland	231.2144	3.514	201.2624	247.3874	1.7429	271.5988	253.5194	5.4996	284.5407	253.9663	-2.0733	285.2155	258.909	5.8365	294.5031	259.6238	-3.1733	294.4379	289.4577	-5.5401	318.2526	292.2432	-6.5235	311.3853	293.8269	-12.042	280.174	294.1362	-13.5894	274.8456	279.2231	-26.1475	281.8246	266.3913	-40.9953	252.8551	282.222	-36.4771	240.688	277.5291	-20.5395	239.8844	283.0928	-42.3318	221.9685	265.674	-21.2728
CN588	N/A	EastGreenland	234.8651	0.7859	200.8302	248.5846	-0.8911	275.9695	251.9073	2.4925	283.0277	252.2018	-3.3453	282.5539	258.4643	4.0127	297.215	259.5627	-5.2076	297.1895	289.8281	-6.0632	322.5287	291.5932	-5.66	315.3399	298.4695	-12.2421	285.9848	299.1772	-12.5566	280.4327	282.6159	-26.9747	282.6809	271.9875	-44.3896	250.9944	289.984	-39.8391	240.494	279.3807	-25.5774	239.7299	288.1494	-44.2493	217.9196	263.9676	-22.5501
CN589	N/A	EastGreenland	216.4509	-91.9493	201.9413	228.1812	-97.8444	273.4747	232.4337	-95.9045	282.478	230.0101	-102.005	281.856	237.3219	-97.4776	295.71	234.7874	-105.272	295.6201	259.2119	-117.256	317.929	261.222	-118.295	311.7342	265.2957	-126.599	283.1257	265.8549	-127.268	277.5508	245.0336	-132.045	281.0193	230.9457	-143.884	252.2894	248.6301	-146.017	241.7849	250.7535	-124.767	239.3533	248.8935	-151.527	220.813	233.5463	-126.062
CN590	Male	EastGreenland	214.2824	-90.7196	205.3061	231.4258	-97.3626	280.5118	237.1393	-96.3542	290.8921	235.4571	-102.517	290.9285	246.7551	-97.5499	306.2476	244.0735	-107.103	306.5437	274.7554	-119.814	325.0858	275.3629	-120.429	317.1922	273.8817	-126.854	284.0847	272.8214	-128.298	279.8435	254.9992	-134.052	284.7426	234.4427	-146.859	252.4276	251.5906	-146.482	241.2213	249.5142	-132.566	241.9337	251.28	-152.112	221.343	233.4379	-124.887
CN591	N/A	EastGreenland	210.2809	-90.6777	207.6611	221.5457	-95.1104	277.3515	226.3827	-93.9326	293.9074	225.1701	-99.488	293.7217	232.5047	-94.3086	310.1008	229.972	-103.035	309.7107	254.8766	-115.908	334.1729	258.4091	-117.443	326.9696	263.959	-124.552	296.3446	263.5518	-126.402	290.3596	242.2043	-137.369	290.2758	227.9704	-146.776	260.5106	247.9909	-147.023	247.1425	244.8684	-132.065	243.9168	245.1049	-153.825	225.3315	231.7106	-130.242
CN592	Female	EastGreenland	216.509	-90.9158	201.106	222.4269	-94.7843	282.6826	227.3123	-92.5647	294.1491	225.8844	-99.3941	294.8723	233.0764	-93.2366	307.8938	230.242	-102.475	307.3929	263.7683	-117.31	332.6785	266.0276	-117.618	326.4204	269.3942	-125.473	293.6377	269.543	-126.81	289.5333	245.6706	-131.487	295.5083	228.8415	-147.916	258.6078	247.8512	-149.932	246.243	245.2073	-132.046	244.5278	247.0941	-151.675	220.7066	238.7417	-127.842
CN594	Female	EastGreenland	216.0575	-89.1494	207.9	224.3258	-94.0681	276.7234	230.0582	-92.5363	290.3841	228.5006	-99.5044	291.3057	235.8765	-93.7047	305.6892	233.3376	-102.851	305.9037	260.1455	-115.951	329.9468	261.4321	-117.516	322.0588	265.5222	-125.283	291.6268	265.4194	-126.114	286.6467	244.0228	-131.038	290.245	230.0376	-142.768	260.2924	247.0923	-145.001	250.0076	245.1174	-130.093	245.3013	245.3665	-155.133	223.7464	236.9699	-128.535
CN595	Male	EastGreenland	126.2112	154.0327	203.2884	135.1469	160.6432	276.3759	136.7878	166.6097	291.0677	141.4631	161.8928	290.4674	139.7622	170.3493	303.5824	146.6393	164.0717	303.7293	169.8797	183.2801	328.5166	172.3311	184.5555	320.811	182.1308	184.6243	290.299	183.0221	183.6721	284.855	178.2278	161.212	291.077	184.6953	144.7228	257.3293	195.4651	157.3722	247.1022	176.854	168.949	246.1252	200.1969	154.7763	224.8593	162.4709	163.3845
CN596	Male	EastGreenland	130.9746	156.0146	205.5628	136.1055	163.2769	269.9658	137.0011	169.012	282.9803	143.1342	165.4709	285.0027	139.2216	173.094	295.8931	146.7477	167.6082	296.5373	165.8005	188.2783	321.544	167.7035	190.0154	314.7827	179.1779	190.3656	288.834	180.8993	190.5376	283.8726	179.5403	169.4576	285.3563	184.7578	148.7507	253.5711	193.805	161.8503	241.8233	181.2432	173.2549	243.1103	196.8949	159.1211	222.2148	173.1468	162.3352
CN597	Male	EastGreenland	126.6624	156.8022	199.9563	137.9395	165.2809	280.6509	139.1761	171.0764	290.8279	144.0097	166.727	292.076	142.412	175.9618	303.0099	148.6282	169.4999	302.7831	174.5136	189.6334	326.1345	175.7077	189.9786	318.9356	184.2659	188.4784	288.8399	185.6128	187.6464	283.7573	182.5983	166.0248	287.4612	182.4082	147.8859	256.9863	192.8704	162.0933	245.3634	179.4729	169.7553	245.0121	198.2808	155.1118	225.5134	170.6635	157.303
CN598	Female	EastGreenland	125.3857	156.0288	200.8534	133.0334	159.6337	274.238	134.4259	165.3975	286.6515	139.1363	160.4058	286.5619	138.1608	170.1842	302.1267	144.5127	163.3612	302.2693	168.0669	181.2292	326.1707	168.8989	182.6159	317.9883	178.2686	180.4022	288.9264	179.2451	180.55	282.9962	174.0515	159.2708	286.9052	181.288	139.5915	256.7474	189.7367	155.6179	244.6371	175.6677	162.2181	243.6037	195.3675	151.7631	222.4269	169.6701	159.9644
CN599	Male	EastGreenland	126.3488	155.1631	202.4696	135.4568	162.0729	279.4317	136.9199	167.1381	290.2669	141.7502	162.4996	290.4294	139.5536	170.7147	303.6528	145.6282	164.3198	303.3164	168.3697	180.9189	329.7373	170.1239	182.5539	322.2657	181.1549	182.0524	290.1691	182.9339	181.2291	284.4541	177.8237	158.8959	289.7105	184.2422	144.7389	257.69	194.3064	160.5726	245.0661	177.508	162.7637	244.3949	198.7521	156.9022	225.9967	172.3168	156.1595
CN600	N/A	EastGreenland	129.1834	159.2316	196.319	139.3521	165.3659	266.0221	140.2951	169.9319	277.5117	144.875	166.5366	278.9662	144.4753	174.1514	291.1607	149.5498	169.9416	291.8368	173.9638	188.6911	313.2259	174.7112	188.9955	306.0334	182.5832	187.593	275.7206	183.9465	187.6992	270.9338	179.4687	166.1842	278.7414	183.992	150.9986	250.3388	190.458	162.6081	243.4417	178.1776	169.5871	237.9199	196.1821	160.3268	218.679	172.8366	158.4718
CN601	N/A	EastGreenland	129.7771	159.2449	200.3358	142.4707	168.0205	271.8826	143.8488	172.4469	279.0618	146.8577	169.1898	279.3163	148.0022	179.118	294.406	154.5864	172.0713	294.2677	175.1818	187.0925	313.2175	178.0398	187.4593	306.2654	183.2812	185.5509	276.6924	184.6728	184.3804	270.484	182.3241	165.8958	277.7271	185.259	149.1568	249.7254	193.4597	161.4301	236.813	179.0973	168.8683	237.6613	197.9527	158.9415	218.9876	167.3112	158.889
CN602	N/A	EastGreenland	127.5955	153.8246	195.7438	132.9335	159.1914	276.4969	133.0261	164.4328	290.0294	138.3196	160.245	290.6471	135.7236	168.4306	304.659	141.9248	162.542	305.5245	164.3071	181.4853	330.3972	166.2781	183.2559	323.6492	176.4517	184.0664	295.2214	178.0037	184.6009	290.3042	175.3539	162.9359	289.8525	182.5108	142.7783	257.6569	194.2664	157.5265	246.997	178.672	164.7453	245.7273	199.3672	157.1535	223.0993	177.0284	155.7466
CN603	Female	EastGreenland	128.5124	157.4189	195.8054	140.5661	162.7771	277.8032	142.2546	168.7411	287.3752	146.9019	163.9162	287.1343	146.5681	179.0106	305.5188	158.2155	168.2199	305.0322	178.1283	189.6209	319.6453	178.5566	190.6986	314.1257	184.6199	187.9828	282.2509	185.1902	187.542	277.6084	187.2619	167.5133	283.885	187.7946	145.3899	253.6247	195.6266	158.6808	242.3922	181.1987	165.6588	240.514	196.6791	155.7614	222.2399	173.768	160.7817
CN604	Male	EastGreenland	127.8913	157.3205	208.9459	137.7132	166.8653	269.744	140.0438	172.078	284.7548	143.6322	168.7372	284.5876	144.1106	176.4266	297.4468	148.3729	172.2069	297.068	175.6759	192.6307	319.7467	177.8386	192.8238	312.8315	184.3517	190.2981	283.8362	185.3025	189.2222	277.6683	182.1696	167.8376	283.3941	180.4397	148.2314	254.9748	191.467	162.9753	243.0853	178.1841	172.1062	243.7769	195.0846	158.5355	224.0923	169.3332	160.382
CN605	N/A	EastGreenland	124.9673	157.0312	197.2546	131.162	165.6992	274.9959	132.2299	172.7646	287.8205	137.4989	167.1817	288.7869	135.0575	177.6804	302.2336	142.5413	170.666	303.0267	166.1326	187.8965	325.2376	166.7455	189.6889	319.1253	176.3096	187.3732	286.0458	177.7263	187.0285	280.9485	174.697	165.5073	286.1368	176.4728	145.2742	256.8871	186.9026	157.3513	247.2833	173.2116	170.2707	242.0871	191.8799	156.2635	224.1142	167.4412	159.3081
CN606	N/A	EastGreenland	127.0438	154.1777	196.8716	136.8809	162.5753	273.4421	138.7064	169.742	288.7608	144.3493	164.3809	288.4896	143.1096	175.4586	303.5789	150.216	168.3107	302.8808	175.2747	189.2919	322.0955	176.2632	190.6463	313.7606	185.5368	188.1312	285.3511	187.029	187.1049	279.9413	186.0067	164.5662	284.5276	186.72	145.156	255.4818	197.8011	158.5729	244.2123	182.6309	165.8129	242.7204	199.0119	158.0872	221.1816	173.9856	160.64
CN607	Male	EastGreenland	128.2243	157.095	201.305	136.4912	163.836	269.5513	138.1386	169.9583	281.3663	142.6714	165.6715	283.2372	141.8173	175.6802	297.8696	147.7742	169.2794	297.9876	171.6712	190.0414	319.8399	174.3908	190.0666	311.3327	181.8596	189.1214	285.9176	183.8098	188.5447	280.4214	180.4087	167.3902	282.9509	187.3684	146.7835	253.3045	196.1635	160.9611	242.417	181.3918	167.8463	242.4286	200.523	158.2589	221.0652	170.9272	158.9178
CN608	N/A	EastGreenland	130.769	157.445	203.9602	139.2963	163.0669	274.8553	141.0469	167.4663	287.3283	144.4884	163.8599	286.7595	145.0875	173.6083	302.5585	150.8876	167.8853	301.9932	176.0866	187.7016	324.5968	177.5734	188.4713	316.9077	183.9679	185.6633	287.2646	185.3019	184.8509	281.92	182.4504	163.3062	286.8893	185.0295	146.4004	254.6356	194.4145	160.3233	245.4105	180.325	166.865	242.5558	197.5857	157.365	223.0957	172.9487	158.507
CN609	Male	EastGreenland	131.6787	153.1274	200.234	141.9279	165.2524	278.1726	141.6151	170.6598	287.6202	146.5703	167.0492	288.741	143.5364	174.639	297.6622	150.0007	169.7278	298.1038	170.3448	189.2503	323.8791	171.5508	189.8654	316.0835	181.8734	188.5264	287.3833	182.6998	188.1567	282.9552	177.0605	169.412	289.1306	187.7457	149.5219	257.717	195.1438	164.6677	243.9601	180.9722	170.6615	242.2085	200.7418	162.1404	224.7572	175.6527	159.3556
CN68	N/A	EastGreenland	98.0122	185.3455	195.2979	111.0973	199.0999	265.1402	111.1645	205.2265	274.606	117.2598	200.6737	274.8999	113.0381	208.13	281.432	120.1304	202.7755	281.7684	140.0711	224.56	302.2137	142.116	225.2181	296.3436	148.2169	223.1516	269.7249	148.2491	222.9442	264.637	148.681	204.1136	270.3571	153.4852	186.325	246.1302	157.1336	198.9671	234.8872	145.0971	201.3612	234.0109	160.6356	195.9724	218.1894	137.8783	188.5994
CN70	Female	SWGreenland	102.1295	174.7162	206.5034	108.6868	178.7573	275.5244	109.0394	183.5433	288.1879	113.7871	180.8136	288.9064	113.961	194.7935	312.3102	125.2776	188.0386	312.8594	144.6871	211.6671	335.5181	145.6952	214.6804	327.5722	154.6801	215.5521	294.6051	155.5365	215.7479	288.36	158.8172	188.4381	292.2249	157.4588	167.4513	255.7515	171.3178	184.9918	244.7292	153.0314	195.4517	243.8295	172.7907	188.8975	222.8892	153.6623	192.7752
KN47154	Female	Baltic	200.9862	-23.5258	224.6594	210.1315	-27.7924	284.5952	215.2846	-26.5915	293.7182	210.9272	-32.494	295.1867	219.6238	-28.3152	306.8651	214.431	-34.2965	306.4978	232.8214	-49.1036	329.1482	234.1152	-51.573	322.2832	235.1036	-62.6218	297.3305	235.7299	-64.0019	292.8998	215.6083	-64.6645	297.4814	205.7175	-76.7335	272.5691	216.0674	-80.362	258.4282	224.714	-65.3552	254.4652	215.0001	-85.249	238.5501	210.3492	-63.997
KN47158	N/A	Baltic	197.1084	-16.3409	210.3849	204.7786	-19.7555	294.6749	210.6732	-18.9638	306.3973	206.4816	-24.54	307.4358	214.9789	-20.2355	320.1297	209.846	-27.021	320.3976	231.0545	-46.3903	347.0641	232.1767	-47.9698	339.2477	235.8097	-58.5762	311.4627	236.2876	-60.1857	307.2521	213.916	-63.1136	308.3866	195.5896	-73.9449	279.3897	211.2206	-82.3409	266.4245	217.0131	-61.8741	261.0716	211.7299	-84.3007	242.0333	208.3585	-61.2833
KN47161	Male	Baltic	194.4146	39.9898	226.5631	197.9157	38.3156	298.3009	202.4999	41.5181	312.3954	200.4085	34.3022	313.5467	207.8816	42.0788	330.1875	205.5134	31.3102	330.2848	235.5393	21.0037	361.4041	238.6783	21.3223	352.2787	246.5238	12.6298	320.38	246.9636	11.6459	315.6237	219.2055	-1.9543	319.4345	204.0125	-14.2622	280.1883	228.1661	-18.9323	272.2447	224.817	4.7627	261.5512	230.657	-19.9416	242.7388	218.5395	2.4265
KN47163	Male	Baltic	193.5303	5.5839	228.4332	195.3305	4.4239	298.2042	201.1096	8.4053	312.8408	201.222	0.8516	314.3227	206.5034	9.0928	327.4551	205.6456	0.1035	328.1133	242.1515	-6.6007	356.2493	244.8544	-6.9854	348.5984	250.1406	-14.2403	319.395	252.0387	-16.5076	312.9315	233.7809	-33.8512	313.9779	220.1667	-48.4676	285.1247	237.5701	-48.4883	269.4612	238.5133	-25.0566	265.1809	241.5066	-51.8984	244.5698	225.533	-30.6749
KN47164	N/A	Baltic	199.356	1.6224	215.1353	215.4338	1.0825	282.0176	221.3358	3.9826	291.1971	221.5329	-1.633	292.1517	226.534	4.8723	303.253	226.5227	-2.8836	303.2512	254.6037	-6.0982	322.9779	256.3402	-6.4742	316.6867	258.6503	-12.9985	289.9311	258.2905	-16.9088	284.0789	243.7262	-26.0073	292.1385	233.9006	-43.2461	267.3753	245.8326	-38.1294	254.2066	243.4931	-21.7093	249.1753	246.8928	-41.9532	233.7302	230.7695	-28.5087
KN47165	N/A	Baltic	195.5633	5.2857	211.2283	199.5508	4.3932	296.9777	202.7993	6.9049	307.3016	202.4211	0.9983	308.3459	210.6081	9.2248	329.8958	209.5537	-1.918	330.277	237.7018	-6.6049	351.4989	241.1355	-7.2508	344.8687	248.0818	-16.8387	315.1211	249.064	-18.1738	310.2845	224.9009	-29.576	312.456	216.3296	-46.4925	273.8898	236.588	-44.0878	265.9815	234.8195	-24.2963	260.4103	236.5239	-46.8658	241.9116	228.724	-30.5082
KN47167	Female	Baltic	178.7056	-69.2064	211.2045	185.8645	-70.546	284.632	191.516	-68.0949	298.8131	187.7526	-74.5691	300.9801	197.8736	-68.6992	317.4883	191.9174	-79.4291	318.8032	212.5116	-91.47	338.4018	214.9168	-93.5877	331.0432	218.4986	-105.323	302.055	219.0025	-106.777	297.0185	198.4547	-112.569	299.296	183.5711	-120.987	271.6978	199.4285	-128.109	261.6764	203.9334	-110.304	257.1739	201.5918	-132.21	239.5859	194.7968	-109.801
KN47168	Male	Baltic	191.5157	4.9718	214.2805	197.7197	5.0133	294.0465	203.1868	7.0862	308.0498	201.0878	1.5422	308.9829	209.047	8.7177	324.8561	206.3506	-1.3312	326.9645	235.941	-8.3929	350.2764	236.9578	-8.0583	341.9714	244.1276	-17.199	311.684	244.2999	-18.7908	306.2215	223.8333	-30.2251	309.5476	212.6647	-45.5017	281.4885	229.2351	-47.4465	271.5665	228.0527	-27.2217	259.3416	234.0044	-49.185	244.4227	225.0502	-32.6961
KN47170	N/A	Baltic	183.0301	-74.3268	216.7715	189.2449	-75.4655	278.0946	193.9479	-73.5499	292.1339	191.1697	-78.5601	292.8156	197.8497	-73.9573	303.7924	194.4229	-80.8034	304.2803	215.0631	-92.629	330.7093	217.5086	-95.3425	323.9497	222.0421	-105.847	298.9043	222.48	-107.464	294.1106	202.4128	-112.185	297.386	187.6126	-123.73	267.2151	205.8773	-127.291	256.9272	210.4341	-114.005	254.5442	208.6565	-132.203	237.5284	196.7536	-112.876
KN47172	N/A	Baltic	181.4448	-78.909	214.5443	195.9267	-85.4841	289.7642	201.441	-84.9403	300.4589	200.0539	-90.3383	302.2682	205.1358	-85.6957	309.0511	202.5118	-92.4687	310.6257	225.966	-105.637	328.8402	228.2477	-106.945	322.0578	230.574	-114.288	294.6428	230.502	-115.904	289.9448	211.6786	-121.931	297.4575	196.1814	-132.865	269.2615	213.1634	-133.807	255.2187	212.7061	-117.641	252.6037	210.9896	-139.596	236.9513	199.7894	-116.472
KN47173	Female	Baltic	184.0854	-71.804	215.2584	197.4032	-79.8719	281.9372	202.6051	-78.4678	289.4673	199.7305	-84.2641	290.7823	206.7543	-80.5198	299.2614	203.4184	-86.7066	299.5267	226.3506	-102.538	319.1652	227.7189	-103.885	312.3928	227.7798	-111.953	287.3735	227.7516	-113.595	281.5183	209.3912	-116.881	286.0939	194.8342	-122.641	263.9433	209.3886	-125.348	253.4397	209.8876	-112.398	248.5703	206.5414	-130.842	234.31	197.4913	-113.323
KN47174	Male	Baltic	178.841	-76.9623	220.0842	194.1509	-82.6946	289.5334	195.9518	-80.7557	293.991	194.9978	-85.0002	294.8388	204.6141	-82.8066	310.2207	202.6903	-90.2772	311.8709	224.5204	-102.029	327.2359	225.784	-103.828	321.2979	225.8824	-110.865	297.1092	226.5787	-112.229	291.7519	208.6921	-120.188	296.8684	194.7919	-130.752	270.7019	209.6449	-131.03	256.9586	211.2001	-115.845	256.1475	209.1161	-134.817	240.6152	194.1463	-113.994
KN47177	Female	Baltic	176.5265	-73.9363	215.1779	185.314	-74.9485	295.2527	190.8205	-73.7156	305.3152	187.2937	-79.516	306.1125	196.2273	-75.7993	322.1347	191.0138	-82.0611	320.2554	218.7628	-98.8175	347.7611	220.3264	-102.405	339.5467	220.0553	-109.145	311.3487	220.5932	-111.908	304.1891	198.6758	-115.241	310.4557	184.6066	-129.025	277.6916	204.7915	-133.911	266.3937	206.4237	-115.644	260.8896	204.1359	-138.251	242.0748	197.3474	-112.791
KN47178	Female	Baltic	178.2025	-69.0378	215.5872	184.3333	-69.7824	287.6258	189.2449	-68.2027	302.4707	186.3212	-74.7313	303.6907	194.8107	-69.8914	319.8058	191.6946	-79.1996	320.9733	215.4831	-95.0335	341.2524	217.274	-98.0351	334.1379	218.4819	-108.449	307.1931	218.6424	-110.524	302.6328	196.2874	-113.535	302.8938	182.0859	-122.574	268.6272	198.7884	-132.244	263.7095	202.9677	-113.089	258.4791	199.9066	-136.36	239.2464	193.3515	-111.845
KN47182	Male	Baltic	125.5469	152.7501	214.9257	133.9689	160.1783	285.7609	136.0824	165.9913	297.9896	139.8193	162.3603	298.224	136.561	169.6548	307.9075	142.1462	164.1666	305.7837	160.1947	178.636	330.002	165.1903	178.7761	323.1976	174.9433	181.9915	291.5175	175.8054	181.992	288.0349	172.955	160.528	294.7898	177.8354	145.4292	267.6038	185.6006	159.3026	255.1644	171.3352	165.3728	254.6762	189.5401	156.6699	237.6855	164.6028	154.8428
KN47184	Male	Baltic	117.1613	148.9978	204.3247	125.7309	149.2778	290.0333	128.0856	157.0661	308.6165	132.958	150.5855	308.0155	130.6563	160.5105	324.5369	137.6555	152.4804	324.0086	162.4624	173.2951	348.5069	167.025	174.6333	338.4456	173.7896	173.4669	313.0246	175.664	173.671	305.0927	174.6733	150.1973	306.752	177.9765	131.0341	273.5406	186.2782	145.6189	261.8396	166.9475	155.4009	258.8745	189.6692	145.9744	240.4003	171.6086	151.3874
KN47185	N/A	Baltic	189.6102	3.5797	217.0409	195.2791	1.647	307.0877	200.4182	4.3991	319.5267	199.7682	-2.7716	319.9547	206.7049	4.5871	336.9138	206.6981	-5.4377	337.0071	240.2891	-14.2876	365.6029	243.6382	-12.6882	356.3854	250.3746	-19.1885	324.0893	251.171	-21.3955	317.7906	226.2048	-34.7081	319.7262	216.0065	-51.432	287.734	239.9792	-52.901	273.0397	235.7914	-24.5699	266.4982	240.4399	-54.4933	246.4983	224.105	-31.0585
KN47186	N/A	Baltic	192.9731	4.2589	209.359	201.8328	2.8311	291.033	206.0698	6.3313	308.4575	205.6659	-0.5288	308.6479	212.3504	6.5055	323.674	211.7535	-2.636	323.823	243.0106	-9.3472	353.629	246.5852	-10.0167	344.9615	252.5363	-18.6113	314.3333	253.811	-19.8282	308.2727	231.9062	-33.6521	310.8627	219.0885	-47.4128	277.5222	239.4283	-46.9119	267.9734	234.269	-27.9656	260.4245	237.4387	-49.882	243.0284	224.4526	-30.9551
KN47189	Male	Baltic	193.3274	6.4049	211.695	197.4009	5.4016	282.6241	203.6746	8.3532	301.5203	202.4236	2.9791	302.8399	207.703	9.2417	315.1559	206.993	2.1504	315.125	237.8595	-6.4192	340.1381	240.7432	-7.4928	333.0945	244.3591	-15.0232	305.7305	246.141	-17.0432	300.8935	227.7285	-29.0294	305.0411	215.8874	-44.2551	269.9608	233.6033	-45.4137	261.858	230.2136	-24.5767	257.0108	237.7273	-43.9203	237.0641	222.2416	-24.5791
KN47190	Female	Baltic	193.6921	1.9889	214.953	202.2392	-0.0618	289.5785	206.3228	4.0745	308.9006	205.5289	-3.3122	309.0055	208.4479	1.9881	317.5009	208.6521	-4.2464	318.3371	238.2375	-12.4182	348.4746	242.5216	-12.7297	341.8159	251.4884	-19.4712	312.4748	252.2633	-21.2047	308.1107	231.509	-36.4129	312.0433	219.2777	-51.3477	276.9751	238.609	-51.9408	266.1379	239.9134	-29.8632	259.385	244.4173	-52.0385	241.4266	230.7645	-32.429
KN47191	Female	Baltic	196.2505	2.154	216.3937	201.1384	-0.0229	296.159	205.7494	2.5309	307.6723	204.1607	-2.771	305.9097	210.159	3.0409	322.854	208.785	-6.6755	324.0526	238.9602	-13.3234	347.6403	242.5584	-14.2603	339.9358	248.4345	-21.1892	312.5396	250.0061	-23.0821	305.6847	228.8867	-36.2683	309.4647	215.4515	-50.0995	272.4453	237.3739	-51.16	263.1114	237.2549	-30.6034	258.0504	239.0936	-52.5063	239.5542	222.1638	-29.4367
KN47192	Female	Baltic	193.5726	-1.932	218.5081	201.5009	-2.6878	290.1742	204.8017	-0.1999	300.9204	204.7568	-6.026	302.6898	211.5575	0.9413	321.1944	211.6343	-9.1621	320.9042	238.3807	-12.4983	341.0739	241.7942	-12.2707	334.9431	251.2056	-20.7147	306.8074	252.1844	-22.2894	301.518	233.1986	-37.8896	303.5998	221.1069	-51.0418	271.7403	241.1478	-49.3935	258.6118	236.4766	-24.3892	256.3329	239.9433	-51.3931	237.4359	222.6284	-27.5043
KN47195	Male	Baltic	194.0493	-0.0467	208.3171	206.6765	-0.0764	277.5202	211.8105	3.1711	289.7023	212.0632	-3.7925	291.3682	220.9044	5.6211	306.6841	220.696	-6.8499	307.8269	243.0597	-7.885	321.5164	244.9676	-8.5229	312.8145	249.2492	-15.7542	290.5416	249.7878	-17.3279	284.9238	236.2482	-29.5667	290.3719	228.3089	-44.5823	261.932	242.9564	-42.0376	253.5324	237.3664	-21.132	250.7135	244.7664	-44.2403	232.9984	227.7007	-29.4628
KN47198	Female	Baltic	197.2401	0.9566	207.7794	217.7152	-2.5968	277.3254	225.7875	-0.8518	290.7337	224.7675	-5.9758	289.6848	231.2838	-0.0114	299.862	230.3227	-7.7101	299.506	257.4794	-12.4446	314.6423	258.5327	-12.8736	306.5474	258.009	-17.2958	282.2365	257.5573	-18.4829	276.9733	245.6863	-30.3944	284.2368	235.7876	-43.1353	261.3531	246.3378	-39.8382	249.0602	240.7997	-27.0457	247.6239	247.4038	-45.1164	231.6664	229.4455	-29.2871
KN47199	Male	Baltic	195.4246	1.1781	214.3739	220.8179	0.954	282.1001	225.8875	2.1299	289.9442	226.0523	-1.1623	290.2524	231.6057	3.0279	297.8475	231.6354	-2.5959	297.9951	260.0323	-7.7476	317.117	261.2519	-8.8216	310.1413	263.4486	-14.5836	287.8537	263.4078	-16.5165	283.1545	247.9044	-29.5513	287.8156	234.5931	-39.6701	266.4478	247.616	-37.8967	252.2266	245.2372	-23.8949	248.4902	247.9735	-42.1794	234.8899	226.2039	-29.9092
KN47202	Male	Baltic	200.2082	1.051	211.2461	215.4274	-1.7389	282.0337	219.0461	-0.5698	292.2537	219.3073	-4.4904	291.9379	224.0782	0.9198	303.4583	224.1786	-6.1881	303.9706	248.7007	-10.1579	325.4948	250.8346	-10.4709	318.4411	256.0436	-16.8213	292.4186	256.902	-18.8844	286.4132	241.3104	-29.5997	290.9281	230.2329	-44.1626	261.7743	244.152	-41.0186	251.4286	243.1046	-26.5758	249.5829	244.7086	-45.9862	232.7469	224.3858	-26.132
KN47208	Female	Baltic	193.5155	1.0017	211.7041	203.3352	1.0886	289.9062	207.4024	4.2385	301.8133	206.7474	-2.8707	301.904	214.1671	4.7463	316.5812	212.749	-4.9687	314.8304	245.9081	-10.2217	337.7983	247.3601	-10.6607	329.2679	249.5448	-19.8266	301.9245	250.4913	-21.2817	295.5068	233.4219	-35.2087	300.3	220.3814	-48.1968	268.9334	236.6226	-44.3686	259.0816	233.7145	-28.3189	254.3717	238.9274	-51.8449	238.0012	224.3331	-28.9621
KN47209	Female	Baltic	196.9686	0.6677	211.3481	213.2452	-0.1818	281.0891	219.3167	2.5832	293.6976	219.2879	-3.4248	293.5408	226.4266	3.2911	306.601	226.3925	-4.5418	306.5513	254.9601	-8.0423	326.7244	256.605	-9.022	319.5106	258.131	-17.7777	292.0578	258.9684	-18.8104	287.0283	243.644	-29.1348	294.1362	232.0766	-43.9784	267.9236	245.0291	-39.8713	253.3846	244.1243	-26.433	251.0429	245.364	-44.8626	234.566	226.4547	-26.4599
KN47210	Male	Baltic	191.9579	3.1477	215.0302	206.0476	0.9792	294.0533	211.1504	3.2347	303.0392	210.0886	-2.6682	303.0622	215.015	4.3722	315.7486	214.8302	-5.7253	315.3465	239.3356	-11.9787	337.1917	242.0879	-12.6622	329.5035	249.5585	-18.4415	301.4138	250.6628	-20.0302	296.0856	230.4213	-32.1545	300.8648	223.3289	-45.1477	268.6198	241.5551	-43.3604	257.8965	237.5928	-24.4744	254.7597	242.8243	-49.0032	236.9507	224.8604	-30.5565
KN47212	Female	Baltic	172.9355	74.2277	218.9711	179.9855	71.456	299.7037	184.7539	76.8157	313.5784	186.8306	68.94	315.3399	192.2895	81.2647	332.5177	196.0466	68.6789	333.747	225.5447	75.6439	354.8484	229.1332	76.1877	347.9782	236.8189	73.1715	318.2049	238.4075	73.1427	312.1741	224.3824	50.4543	314.1958	219.2831	34.1832	282.6669	239.9617	43.2131	270.8313	227.7631	56.3609	262.5599	241.479	38.3311	246.9674	220.4137	52.7011
KN47241	Male	Baltic	178.3969	74.6258	212.332	183.1977	76.2303	287.1148	187.4772	80.2932	302.5418	189.5493	74.5447	304.0373	192.9106	82.8958	319.9914	195.4616	74.7194	321.1842	228.3558	81.4087	345.8667	229.0199	82.7037	337.0232	236.844	77.7278	306.7026	236.9082	77.1244	301.0602	222.9655	59.2914	310.4281	217.5385	37.2902	275.0217	235.9865	48.9743	260.5022	226.0603	61.7805	258.3749	239.2729	43.1879	242.854	219.2753	57.9864
KN47242	Female	Baltic	175.5681	73.6571	214.632	178.8676	73.2627	296.221	182.7451	77.3136	314.0461	184.6564	69.6107	315.7443	186.6416	79.058	327.2732	189.0578	68.9593	328.5757	225.1608	74.1311	353.6074	228.8206	75.8648	345.7196	236.8734	71.3713	315.1798	239.3094	70.4257	309.5588	224.2076	48.0206	311.7227	215.0769	32.6681	276.7851	235.2071	40.5721	266.7434	224.3392	54.7736	262.0054	237.7582	38.4049	242.8091	218.6162	51.2076
KN47244	Female	Baltic	178.0019	74.5563	216.0778	191.2345	77.0368	291.6654	194.608	81.2626	298.7179	196.748	76.1866	300.8073	200.0265	84.6101	313.8746	203.2555	76.5918	315.2011	231.5347	81.6531	336.3279	233.8167	81.474	329.0765	241.4148	77.0938	300.0523	242.8511	76.2699	294.6319	231.2605	56.3051	298.4148	227.293	39.451	273.395	241.5855	48.1112	260.3683	227.8748	63.0435	256.752	241.8066	43.4736	237.0066	220.0032	55.188
KN47249	Male	Baltic	177.1649	75.9899	215.8264	188.7096	78.5612	296.5846	192.3691	84.4153	309.2962	194.8824	76.6909	311.9237	196.1147	85.6476	321.992	198.6591	77.5028	322.2887	232.7205	80.9923	353.1559	234.1501	82.9999	346.0036	241.3538	75.5946	313.4239	243.1293	74.5301	306.8295	226.202	55.3895	312.3396	222.4068	34.5133	275.7994	241.9243	44.5257	262.1685	231.4068	61.6256	259.0081	241.3082	41.939	237.9189	219.9978	56.1947
KN47251	Male	Baltic	180.8324	77.3463	209.0876	199.9816	82.9704	276.7009	203.2588	85.7178	286.2826	204.4573	81.1459	285.9198	206.461	88.5853	293.7158	209.2737	81.277	295.1582	235.3972	86.1354	315.0723	237.282	85.0183	308.2906	240.1554	80.7405	289.6072	239.3734	80.1975	284.0659	231.1198	64.8105	285.2212	223.9957	48.3246	257.6942	236.129	53.2898	249.1328	228.6821	64.7066	246.2207	238.9236	49.1132	230.6633	215.2768	60.5412
KN47254	Female	Baltic	173.0229	-101.473	213.2814	182.8779	-112.649	282.339	188.8787	-112.609	292.6558	184.6203	-117.687	293.1803	192.8501	-114.23	301.6783	188.4708	-120.125	301.2703	209.7926	-140.409	320.0709	209.7328	-142.653	312.8524	209.4525	-147.847	289.7569	209.0435	-148.058	283.2072	188.7254	-151.52	287.9286	171.9001	-151.011	263.865	187.7879	-155.912	249.2861	191.3964	-145.81	248.7176	182.872	-161.535	233.6321	176.5213	-138.798
KN47255	Male	Baltic	172.7758	-101.875	214.5092	182.2566	-105.434	280.808	187.1543	-106.07	288.9478	184.1051	-109.371	289.8512	191.2355	-106.881	299.9226	186.3925	-113.021	299.9007	205.0848	-130.704	322.4329	206.0792	-132.578	316.2302	206.0583	-140.375	289.0736	205.995	-141.436	284.992	189.0456	-139.828	292.3154	174.872	-149.192	265.3222	187.3201	-154.989	255.468	189.9176	-143.24	251.6371	188.0836	-159.807	237.3234	180.9184	-144.34
KN47256	Male	Baltic	169.9886	-104.76	212.6904	185.5747	-114.851	271.9887	191.791	-115.361	282.219	189.4579	-120.079	283.1772	196.6199	-117.285	291.2331	192.9218	-123.732	291.0396	215.7624	-141.029	307.8103	216.1144	-142.766	300.6976	214.1174	-148.74	277.3523	213.2397	-149.687	271.2942	195.2637	-152.667	278.1864	180.1454	-155.464	257.0298	190.5082	-160.293	246.0433	193.2194	-149.482	244.3353	192.8672	-164.545	232.2045	179.7134	-144.051
KN47258	Male	Baltic	168.6826	-99.3471	205.8781	179.7847	-110.383	271.4859	183.7465	-110.833	280.1053	181.1242	-114.139	280.033	188.3021	-112.099	289.2604	183.936	-117.902	289.1944	204.3224	-133.571	305.0456	204.2629	-135.349	298.8033	203.8954	-142.529	275.5137	203.2367	-143.928	270.9651	186.965	-148.056	278.2529	172.9345	-151.501	255.3437	184.5516	-156.582	246.5715	189.8257	-144.02	242.5873	184.6875	-162.47	227.1273	180.0605	-139.749
KN47260	N/A	Baltic	171.2638	-104.147	207.7325	185.0595	-114.614	273.6801	189.9868	-114.396	280.8251	187.0649	-118.161	279.9881	195.1362	-115.976	289.7166	190.6467	-122.731	289.1717	210.1082	-137.677	305.7638	211.315	-139.893	299.6865	211.4031	-146.356	274.5645	210.622	-146.555	269.2654	194.8012	-148.6	278.2061	179.839	-155.827	253.8479	192.5475	-158.368	245.881	198.017	-144.554	241.8023	193.0691	-161.963	228.0935	180.9188	-141.367
KN47262	Male	Baltic	174.2684	-99.3383	209.0875	190.0642	-110.902	277.5276	194.9491	-111.64	285.1556	191.6694	-115.618	284.8435	202.3642	-114.738	297.8102	196.6684	-122.113	297.7473	217.7187	-140.886	307.9013	217.4897	-141.829	302.2544	214.1279	-144.787	279.2813	212.8766	-145.943	273.4557	196.3741	-147.776	282.2576	180.4162	-150.666	259.3441	192.0784	-154.128	248.2582	194.1189	-142.578	245.8193	190.7943	-157.489	230.5959	179.738	-139.059
KN47263	Female	Baltic	175.6089	-98.2566	209.7357	183.2761	-107.454	271.3124	189.0225	-107.934	280.9554	185.0509	-112.96	281.4274	196.3983	-111.448	295.0165	190.1189	-118.73	294.641	209.1558	-134.35	308.4801	209.0571	-135.923	303.0567	208.7088	-142.047	280.9518	208.4717	-142.917	275.3329	191.2089	-146.329	279.6497	177.3529	-149.36	256.7412	189.1436	-152.696	246.0806	189.8783	-143.544	243.6819	187.1807	-158.074	230.5847	181.6985	-132.99
KN47269	Male	Baltic	164.0917	-94.698	214.3198	173.7932	-101.736	296.2646	181.298	-101.927	310.1048	176.2344	-107.689	309.8777	185.983	-105.369	324.428	181.8682	-112.021	325.4178	206.0299	-135.786	347.4402	208.422	-136.935	340.6503	207.1783	-146.484	311.5353	207.757	-147.776	305.919	181.4314	-147.826	310.6259	161.3158	-153.013	271.5418	173.6993	-165.88	270.1504	186.2598	-145.585	262.0311	176.588	-166.881	241.5459	176.624	-148.402
KN47270	Male	Baltic	165.8239	-100.974	207.5269	172.014	-103.65	282.5427	177.6291	-102.167	295.1866	174.2338	-109.215	296.5652	183.7211	-103.914	311.6434	178.5316	-113.156	311.1547	198.4109	-130.563	333.3709	199.4083	-130.895	326.7897	202.1232	-142.339	298.901	202.707	-143.414	294.4686	180.5018	-144.98	298.7568	165.5987	-152.974	266.5547	180.9957	-160.195	257.8761	188.4407	-143.432	253.3228	180.2546	-164.231	236.4158	178.268	-142.931
KN47273	Female	Baltic	171.2023	-99.6091	209.3222	181.7106	-104.242	279.8885	187.7148	-104.665	291.1194	183.6651	-109.468	292.6904	191.6463	-106.461	302.6325	187.0853	-113.144	303.8382	207.4146	-132.988	326.6827	207.7361	-135.239	319.7847	204.3796	-144.742	293.5057	204.2572	-145.31	288.4752	185.9831	-141.966	292.9211	167.0685	-147.304	266.164	181.6728	-156.382	253.2138	187.8372	-144.225	249.1058	178.5662	-161.544	234.6878	176.9108	-139.138
KN47275	Female	Baltic	170.8469	-95.3077	211.7291	174.2396	-102.899	295.5719	177.8808	-102.776	306.2761	174.571	-105.933	305.999	183.3052	-104.408	323.0984	177.4298	-111.829	322.9349	198.9281	-133.037	348.8066	202.4339	-134.797	342.4274	204.6324	-145.512	311.4224	205.8123	-147.148	305.7205	179.7135	-147.307	311.3407	161.6689	-157.035	274.6547	183.7849	-166.375	261.6332	188.9574	-147.384	260.1356	182.25	-167.798	238.4841	179.2825	-144.087
KN47387	Female	Baltic	165.0789	-99.5677	217.2177	171.8387	-105.525	298.6513	175.8432	-103.691	307.6776	171.891	-110.855	308.9084	181.0928	-105.532	325.6719	175.0773	-115.726	325.3379	198.6412	-134.971	348.5977	200.5914	-136.421	341.1783	201.892	-143.873	314.34	202.7529	-145.534	308.968	176.2795	-149.477	311.7894	160.9276	-155.232	280.6106	181.9477	-166.767	266.7642	186.2669	-148.624	259.6933	181.5752	-169.791	242.3861	178.611	-141.544
KN47430	Female	Baltic	164.966	-93.7201	213.4019	171.2641	-98.5436	296.2208	176.8849	-99.09	310.8417	172.5703	-105.241	310.1607	181.8397	-102.415	324.5871	176.1673	-110.04	324.3333	200.4552	-133.54	348.8707	202.7406	-136.843	341.6994	201.2119	-145.534	312.7952	201.0209	-148.076	306.0315	173.4197	-143.299	314.3504	155.2341	-149.864	279.3364	175.4598	-160.748	263.9576	181.9311	-143.022	261.5718	174.3347	-162.755	240.849	175.3338	-139.622
KN1185	Female	Baltic	157.422	-118.035	214.3458	159.0501	-125.948	295.3291	162.5744	-126.082	306.2738	159.3724	-130.082	306.3199	166.1538	-128.426	321.5333	161.3214	-134.706	322.5934	180.0066	-157.274	354.5885	182.2237	-157.993	345.3611	183.156	-167.991	314.8125	183.2938	-169.585	309.1151	160.1916	-166.04	307.9719	144.2059	-172.18	275.5689	157.1955	-182.079	266.2944	168.9871	-166.57	260.7074	160.346	-185.583	239.8869	162.1799	-162.229
KN1188	Male	Ladoga	155.5064	-113.52	220.4987	163.0547	-120.978	289.2314	165.2504	-120.54	295.786	162.1501	-124.158	296.0233	170.1001	-123.152	312.2292	164.2043	-129.559	311.997	182.555	-152.871	337.9593	184.1569	-154.605	330.2345	183.3651	-165.507	300.5134	183.7425	-166.999	295.0293	161.4873	-161.737	297.0698	147.1551	-167.336	266.8502	160.836	-178.754	258.6905	170.1976	-163.646	256.6486	161.2234	-182.47	237.1654	157.1631	-156.97
KN1190	N/A	Ladoga	156.5113	-118.702	215.1789	161.377	-123.533	282.6078	166.6786	-125.272	298.396	162.6059	-129.49	298.6904	171.5639	-128.418	314.7152	165.9538	-134.793	315.7017	184.6349	-156.504	341.3585	186.6807	-156.858	333.0319	185.5674	-167.423	303.6208	185.3158	-170.104	298.1851	164.081	-162.876	300.6242	146.2135	-171.016	264.9107	159.0813	-180.721	259.241	169.0704	-166.388	255.6367	159.4492	-185.477	235.0922	162.8317	-157.652
KN1191	N/A	Ladoga	160.4105	-121.876	218.7448	162.5541	-125.97	287.9297	165.4375	-125.301	295.8701	162.669	-128.854	294.9736	170.5574	-128.542	316.9872	166.1498	-134.364	317.2851	183.0622	-153.086	345.489	185.5107	-154.891	337.4903	187.9308	-165.553	308.4585	188.1895	-167.952	303.5922	166.0859	-167.891	302.4811	152.6216	-173.773	269.4136	166.8886	-182.621	262.4631	174.7109	-166.417	258.5531	167.9372	-186.394	241.1111	165.3927	-160.876
KN1192	N/A	Ladoga	156.3058	-120.478	218.4306	160.9157	-128.091	285.9615	164.0525	-127.381	298.0935	160.4391	-132.321	297.3369	168.3744	-130.333	315.3841	163.9541	-138.032	316.9591	182.9013	-156.643	337.6867	184.1384	-157.36	331.0264	186.8262	-165.966	301.8203	186.6335	-167.976	297.0012	165.5716	-169.558	298.8963	148.9068	-175.478	264.725	162.3856	-180.47	254.2507	168.0856	-167.772	252.9897	163.0548	-184.225	235.5	164.1578	-159.389
KN1194	N/A	Ladoga	157.6034	-115.882	210.4031	160.5382	-122.17	294.0301	163.5468	-123.089	303.3333	160.6047	-126.214	302.6151	166.0863	-125.179	313.123	162.3503	-128.897	312.8625	181.3439	-154.873	342.8182	183.5219	-155.682	334.8509	184.04	-164.253	308.1925	184.5089	-166.065	302.4579	160.3214	-164.647	304.2017	142.6268	-166.667	270.9279	159.8347	-178.038	258.9446	169.6346	-163.938	258.0499	160.8181	-182.762	237.6113	161.3487	-158.929
KN1195	N/A	Ladoga	156.7139	-116.877	213.9114	162.0977	-121.726	292.3852	164.9656	-121.374	304.6642	161.746	-125.254	304.7501	169.8512	-124.259	321.8413	164.8967	-130.269	321.9102	183.2432	-152.84	345.1183	185.0568	-153.17	336.7263	186.6194	-162.653	307.8391	187.4966	-164.258	302.0186	162.7599	-161.582	303.9216	143.861	-168.291	274.8179	161.3359	-180.863	265.0991	169.6957	-163.829	258.8207	163.2442	-183.914	238.7838	161.9691	-162.422
KN1196	N/A	Ladoga	160.491	-116.9	208.8593	170.3241	-125.525	275.0579	174.9079	-125.975	284.7564	171.0011	-130.045	284.5961	178.6149	-129.788	295.5794	173.8906	-133.791	293.7364	192.6071	-154.779	315.3076	192.9979	-156.173	308.6187	192.3268	-162.67	281.8737	192.1393	-164.435	277.4655	173.1898	-163.034	282.2525	158.3495	-167.559	257.6441	169.7355	-174.387	248.9082	175.3296	-161.722	246.4002	167.6516	-179.272	229.0239	161.3576	-157.958
KN1197	N/A	Ladoga	160.6827	-119.101	216.4277	170.4704	-129.718	280.7941	173.4948	-130.342	288.2439	170.6694	-133.524	288.2146	178.675	-133.433	300.1581	173.8179	-138.455	299.4756	192.2509	-159.371	321.3959	193.3402	-161.164	314.5941	192.6578	-167.276	288.6291	192.2405	-168.281	283.4355	172.4791	-166.09	285.5544	156.7997	-169.533	262.1286	169.9736	-177.863	249.8091	174.3626	-166.222	248.8206	165.8003	-181.872	232.7655	163.3945	-159.204
KN1198	N/A	Ladoga	158.8274	-118.766	215.7311	164.2375	-124.529	294.6032	167.6119	-123.542	308.7572	164.58	-127.397	307.9554	172.7552	-123.764	327.6732	165.0627	-132.422	326.8236	184.3608	-152.248	353.0186	186.431	-153.974	346.0379	188.7624	-166.338	312.9087	189.7433	-169.294	308.6279	164.22	-167.875	308.7108	148.0138	-171.445	273.7269	168.0842	-184.296	263.536	176.3802	-167.563	263.4718	165.6871	-185.986	241.3491	163.0405	-160.517
KN1199	N/A	Ladoga	155.3492	-120.385	218.0843	160.799	-125.243	292.2482	162.9084	-125.084	303.3046	160.7793	-128.907	303.2687	167.2432	-126.695	318.7303	163.3711	-131.916	318.0754	184.2123	-154.287	348.3636	185.6942	-155.543	339.4746	188.0767	-166.751	308.9224	187.6749	-168.195	302.9016	166.369	-165.925	306.4523	151.7809	-174.805	274.6151	164.0866	-181.552	263.2791	172.7539	-167.578	258.0165	163.8568	-184.555	241.5703	163.9788	-165.507
KN1200	N/A	Ladoga	158.8479	-119.822	210.2642	163.6462	-125.084	287.2701	166.4034	-124.638	294.0812	163.7981	-128.115	294.5445	170.4192	-126.143	307.2158	165.8864	-131.855	306.6272	184.5129	-152.785	331.0117	186.2503	-153.172	323.8294	186.381	-162.975	297.3335	187.3071	-164.848	292.1852	167.6875	-162.842	299.2063	149.1254	-172.632	263.9625	162.6028	-180.837	254.1048	171.7542	-166.054	253.1383	164.467	-182.953	234.1227	164.271	-164.226
KN1202	N/A	Ladoga	155.6866	-115.519	220.0173	163.0046	-120.809	293.2396	168.085	-121.714	307.6829	164.4728	-125.246	307.3644	173.8914	-123.428	324.1759	167.4099	-131.315	324.8856	184.8018	-151.829	352.3093	187.1251	-154.229	343.5732	187.4067	-165.596	312.7967	187.9905	-167.605	307.4873	164.1716	-166.039	309.469	147.1959	-170.88	272.3977	164.7876	-182.599	260.7466	169.7046	-164.434	260.0916	161.3946	-183.367	241.2777	162.316	-165.437
KN1203	N/A	Ladoga	158.9927	-116.113	214.316	167.6064	-126.556	292.6759	170.1625	-126.722	297.7867	167.9525	-129.595	297.7375	175.9414	-129.638	313.545	169.5004	-137.175	313.6004	185.2534	-155.478	336.4305	187.6615	-156.705	328.399	188.2193	-164.707	298.267	187.9157	-166.324	292.6821	168.6011	-163.875	295.9779	149.9775	-166.86	267.3374	163.4088	-175.757	255.3988	170.1226	-162.736	254.3475	161.0667	-180.115	236.0927	163.0408	-160.382
KN1204	N/A	Ladoga	156.2262	-118.312	206.7864	159.7556	-124.338	287.3126	163.7299	-123.92	298.6051	159.7871	-128.702	298.0352	170.318	-125.683	318.0966	161.904	-133.236	315.8698	181.4571	-154.044	339.4375	183.4782	-154.438	330.2377	184.7928	-164.995	303.2741	184.9395	-167.083	297.3846	163.2303	-166.852	299.7344	145.1213	-171.629	262.4917	158.1026	-179.56	255.5122	166.45	-165.119	256.1425	159.5895	-184.256	233.9682	161.1349	-163.041
KN1205	N/A	Ladoga	159.5156	-119.32	209.2255	165.078	-129.031	278.0878	168.2173	-129.001	286.3816	165.3608	-132.663	286.8051	173.6928	-132.323	301.055	169.021	-137.586	300.243	185.3251	-156.876	321.9709	186.9015	-158.079	313.1641	187.3987	-164.824	289.1956	187.6233	-167.477	283.2906	169.6318	-163.242	287.83	156.1763	-173.513	260.3524	168.9689	-179.936	251.6046	170.7337	-167.284	249.3543	167.9404	-183.595	230.624	161.8641	-157.95
KN1206	N/A	Ladoga	154.7162	-120.811	213.4474	160.1861	-126.038	288.6503	163.1873	-125.929	303.1172	160.3393	-129.649	302.0457	166.8816	-126.973	318.0446	162.2163	-133.213	317.3844	181.2208	-156.304	344.3382	183.8684	-157.633	337.8903	186.4471	-165.777	304.9619	187.2398	-168.183	300.3234	162.9636	-162.403	304.6801	148.2856	-174.616	270.387	164.5792	-183.059	259.8482	171.5427	-168.201	255.1051	166.9994	-185.636	235.4653	162.9073	-161.931
KN1207	N/A	Ladoga	154.6492	-117.037	214.6225	160.9802	-127.566	292.9042	163.8066	-126.941	301.2387	160.7956	-130.826	301.2617	168.6474	-129.429	317.9757	162.8124	-137.068	318.2119	181.1525	-157.117	341.2036	181.9277	-158.049	334.3753	183.2891	-166.643	306.6225	183.7476	-169.226	299.4813	161.3145	-166.078	301.2291	148.0063	-172.261	267.0536	161.9825	-183.024	259.8425	169.373	-166.416	257.3881	161.5688	-185.007	235.1125	160.6662	-159.658
KN1208	N/A	Ladoga	156.191	-120.061	218.75	157.2377	-122.879	292.5706	162.0045	-121.999	307.0728	156.974	-128.125	306.3483	166.4991	-123.999	323.9604	160.829	-130.639	323.8705	183.448	-155.415	350.9871	184.992	-156.042	341.8886	185.1646	-165.417	312.4786	185.2308	-167.993	306.0961	161.3419	-165.938	310.5782	144.8461	-173.12	272.7677	163.6309	-184.994	263.9068	168.0164	-166.572	259.5534	165.647	-189.679	240.2499	163.5719	-165.244
KN1247	N/A	Ladoga	158.3064	-115.959	209.9494	160.9263	-121.702	286.4662	165.2642	-121.301	296.396	161.8697	-125.11	297.0261	169.245	-124.128	309.9813	165.0984	-129.535	309.6749	183.3574	-152.543	330.1166	183.8097	-154.03	322.8839	184.8107	-161.442	296.4551	184.2734	-163.576	291.7769	165.4192	-163.061	291.4849	148.2917	-165.262	264.7181	160.4101	-174.76	257.3764	169.6587	-162.248	253.9269	161.2206	-178.598	236.7393	160.8256	-159.081
KN1248	N/A	Ladoga	165.5179	-116.809	217.0793	173.1443	-129.257	280.4641	176.9205	-129.852	288.7644	172.8675	-133.751	288.6486	180.7981	-133.754	301.6385	175.3513	-138.422	301.0479	190.8795	-159.461	318.9652	192.0141	-160.848	312.8111	190.9064	-165.991	288.6573	190.7793	-167.56	283.5424	171.4789	-166.019	286.4128	157.1743	-167.887	257.9532	167.6543	-175.055	249.4735	174.1552	-162.991	248.6325	165.3103	-179.347	231.4054	162.6445	-156.657
KN1249	N/A	Ladoga	161.0133	-119.167	214.5807	167.1608	-129.19	283.3558	170.2515	-130.013	291.6519	167.6387	-132.894	291.46	175.1154	-132.767	304.139	170.4644	-137.573	303.5859	187.4382	-158.952	325.1597	188.2804	-160.255	317.0648	187.9467	-167.377	290.5074	187.881	-169.342	285.597	168.285	-168.713	288.6295	152.0993	-172.081	261.7751	163.9469	-180.107	253.6246	171.7892	-166.267	251.5144	164.2243	-184.666	232.6455	160.2473	-158.342
KN1251	Female	Ladoga	162.104	-115.743	209.1086	168.6282	-128.302	280.7608	171.5953	-129.083	286.5773	168.8508	-131.383	285.9431	177.4887	-133.465	302.4096	172.5059	-137.377	300.6577	190.3398	-159.33	319.0233	190.3536	-160.645	312.2719	188.4153	-166.555	286.7591	187.8596	-167.834	280.7937	169.6139	-161.957	287.3564	152.1693	-165.271	258.7867	164.3348	-175.397	247.4012	170.076	-163.789	247.9833	164.5855	-180.381	229.159	164.5653	-159.082
KN1252	N/A	Ladoga	157.1303	-118.326	217.2788	160.6794	-125.442	289.4778	164.4454	-125.871	302.9282	161.5967	-129.992	303.2846	168.8594	-128.174	317.8318	163.4792	-134.563	317.5264	181.1472	-156.865	345.6712	183.9203	-157.328	338.0985	184.4037	-166.496	306.2106	184.7945	-168.637	300.8374	162.1983	-165.046	304.7556	141.5574	-171.131	272.8636	156.6152	-182.389	261.3547	168.6219	-166.884	254.7694	160.3325	-182.562	236.125	162.6729	-162.245
KN1253	N/A	Ladoga	158.6005	-120.649	209.3995	163.4916	-126.812	282.0461	166.8736	-126.736	291.074	163.7373	-130.543	291.6485	169.7388	-128.359	300.4748	165.1806	-133.404	300.1652	181.7981	-152.56	323.8653	183.0385	-154.914	316.0108	183.3762	-161.944	290.1384	183.0287	-163.763	284.1677	164.3432	-160.332	289.3939	151.801	-169.283	261.4771	166.9375	-177.045	252.0155	168.4959	-165.49	250.7177	164.87	-182.135	234.1888	160.1287	-158.578
KN1256	N/A	Ladoga	155.7791	-116.393	216.3303	160.9259	-125.949	303.5264	165.1235	-126.028	314.59	161.4281	-131.242	315.2334	166.8993	-127.622	325.0048	162.489	-133.765	325.3447	181.9917	-160.03	359.2167	184.1779	-161.978	349.769	185.3836	-170.063	318.7455	185.5231	-172.755	311.8371	159.264	-169.217	313.8869	139.8329	-173.519	278.3561	158.9097	-188.046	265.0574	167.3094	-169.495	262.6522	159.9966	-188.039	240.842	157.2889	-160.05
KN1258	N/A	Ladoga	157.804	-118.034	215.7338	160.8197	-121.958	296.4954	165.1386	-121.969	313.6464	161.5437	-126.698	312.4369	166.6367	-123.484	323.7257	163.012	-128.355	323.8179	183.8499	-155.173	359.6514	186.7957	-156.776	351.414	188.8243	-167.249	319.1511	188.565	-170.336	312.1945	162.2184	-166.851	314.2683	147.3977	-173.919	278.6773	162.5082	-187.058	271.0339	171.9497	-166.938	263.0975	165.0626	-189.109	241.1505	161.2426	-158.601
KN1154	N/A	Ladoga	165.7874	-98.358	211.4135	172.2013	-104.097	293.1961	175.9542	-103.212	304.4893	173.1465	-108.781	304.7427	180.8085	-105.112	319.6172	176.5356	-113.033	320.4925	198.2346	-132.278	344.4743	201.6384	-132.33	337.3315	202.9752	-142.308	307.9781	203.7407	-143.542	303.2731	179.6951	-139.607	309.8242	161.5134	-153.963	269.7565	179.5279	-164.241	262.6126	183.2871	-146.033	255.2775	181.0435	-166.889	236.3821	177.8284	-148.393
KN2295	Male	Ladoga	166.5803	-101.194	211.1895	171.2497	-109.474	293.3965	175.773	-109.39	307.6635	173.4103	-114.783	307.7249	179.9743	-111.415	321.3062	175.8901	-118.517	320.8974	200.3227	-138.625	349.8674	203.2496	-139.854	341.2985	207.2448	-148.177	312.6596	207.7719	-149.19	308.385	183.3512	-150.695	311.1772	167.5806	-162.39	273.5104	184.3575	-170.868	263.6141	192.3717	-146.203	258.9941	183.3906	-173	235.9192	180.4498	-145.32
KN2296	N/A	Saimaa	174.9035	-97.9958	216.3245	176.7099	-103.274	294.7948	182.0956	-103.637	308.5858	178.1911	-108.895	309.1054	189.0744	-107.008	326.3243	182.5693	-115.511	325.6951	205.7307	-137.629	351.1311	207.2804	-140.016	341.9199	208.0976	-147.601	313.0741	208.1286	-149.132	308.1405	185.7491	-147.009	311.8998	163.016	-153.874	279.3387	183.3842	-165.292	264.1902	193.0763	-144.539	261.4896	181.2509	-170.429	243.3258	182.983	-145.568
KN2298	N/A	Saimaa	137.5763	145.6928	199.8101	146.5588	150.0164	280.9182	148.7212	153.686	292.6217	151.6157	150.3374	292.7563	152.4194	158.2655	305.4626	157.7314	150.8783	303.8235	181.7785	164.9286	324.2675	183.1953	166.6904	318.0995	189.1955	165.0661	291.6137	191.0311	164.3287	286.4772	183.4182	146.9378	292.9681	189.0214	128.537	265.2301	199.8472	142.9306	251.0394	182.6963	151.2092	250.7115	202.5284	139.5585	231.8045	176.1939	141.7743
KN3255	N/A	Saimaa	133.4852	136.0721	215.958	140.7346	145.6868	291.1685	141.7287	149.3122	304.6447	145.4558	145.4508	304.8351	145.9267	153.9656	320.6241	151.6139	148.9355	321.5558	178.7768	165.9566	346.3363	179.6165	167.5665	338.7882	188.4466	166.1459	308.8735	190.4032	165.6905	304.049	180.7346	143.178	309.4951	190.9837	123.6756	272.8268	205.007	138.9096	263.5043	185.0495	144.4279	258.5043	205.174	136.2793	235.2332	185.118	136.0764
KN3664	N/A	Saimaa	155.5463	-120.205	209.1918	163.8537	-127.497	281.601	168.3848	-128.076	292.6061	165.2892	-132.48	291.4926	173.8872	-130.539	305.4289	169.6522	-135.671	304.5628	189.0978	-155.917	325.2326	190.3106	-158.143	318.4676	189.7222	-166.022	293.7307	190.1074	-167.502	289.8604	170.9342	-163.893	295.5356	153.1491	-170.277	265.3105	167.8508	-180.103	255.3561	169.8159	-166.1	250.18	165.0165	-185.802	233.5593	162.9573	-163.667
KN5687	N/A	Saimaa	165.8557	-117.771	208.8774	179.9837	-132.561	273.6601	185.2363	-135.004	283.1512	181.9076	-138.09	282.8185	188.8665	-138.256	290.5754	184.6366	-141.616	289.9511	200.5094	-162.559	305.0998	200.071	-163.404	298.8734	195.8864	-168.854	277.558	195.2862	-169.775	273.3233	179.3321	-166.239	282.9589	160.6588	-167.483	257.8116	171.6498	-175.697	246.8691	175.3714	-163.426	245.8914	170.3558	-179.907	230.7611	164.2253	-154.472
KN5689	N/A	Saimaa	132.178	139.6114	215.3603	139.9976	147.2839	295.0876	141.465	151.3872	304.3482	145.0367	147.3831	305.4132	147.0981	157.8184	322.6403	151.5497	151.8713	322.767	180.0791	167.9125	345.4756	181.9654	169.2729	338.0179	188.5495	166.7108	309.3999	190.6755	165.8672	303.9297	178.3164	142.5241	310.614	184.6725	121.7323	273.4678	198.8324	134.6672	262.468	182.1658	140.2723	255.8558	201.7114	135.3078	237.2964	176.785	140.4483
KN5692	N/A	Saimaa	154.4844	-113.012	213.0028	158.191	-120.049	293.0669	163.3802	-119.684	302.9179	158.6826	-125.378	305.3405	168.1916	-123.227	325.187	162.7428	-130.319	325.6916	182.7759	-153.982	350.8342	184.6339	-154.82	342.5085	186.06	-165.124	313.7062	184.7195	-166.397	308.8344	162.5466	-156.753	311.9391	144.8613	-173.684	275.8474	163.3932	-183.217	266.1478	167.0527	-163.769	261.2203	159.7438	-185.683	241.0655	159.3496	-160.13
KN5693	N/A	Saimaa	154.113	-116.162	209.2789	156.4937	-122.169	293.7936	160.7067	-122.856	304.7529	157.0918	-127.211	306.3817	165.1385	-125.551	319.0462	159.5321	-131.825	319.8495	182.0643	-158.45	345.9982	183.9499	-160.117	337.9875	183.8703	-167.186	309.8542	183.6876	-169.596	305.5893	158.0921	-167.863	308.9209	138.8262	-173.113	271.8337	158.1875	-185.952	259.2548	165.848	-166.451	257.9304	157.2558	-188.187	236.2531	162.6154	-160.099
KN5699	N/A	Saimaa	157.8607	-117.869	211.0448	169.5611	-129.288	286.4365	173.876	-130.919	295.1889	171.5293	-133.994	296.0375	180.754	-135.464	309.683	175.945	-141.087	310.4526	193.3353	-162.228	327.6373	194.5266	-163.407	320.381	193.171	-169.448	296.2853	192.3446	-171.519	291.5488	171.6864	-165.657	298.6374	154.7423	-175.378	267.7961	168.3383	-182.394	257.6426	171.244	-167.931	253.6404	167.5343	-186.185	235.7775	161.9154	-158.502
KN5701	N/A	Saimaa	163.6815	-117.469	207.4843	171.1225	-126.918	274.8578	175.5242	-129.699	286.5269	172.5433	-132.899	285.9608	179.6217	-134.108	298.3179	175.2046	-139.423	298.6066	192.0944	-159.113	313.2355	192.4598	-160.781	309.3753	189.6212	-166.895	287.2478	189.506	-168.235	283.0273	172.1841	-162.712	289.7833	153.4839	-167.69	260.8844	165.3209	-176.834	250.0753	172.2577	-163.071	248.8025	163.6622	-179.834	230.5195	164.9819	-158.608
KN5704	N/A	Saimaa	152.5576	-114.143	209.0956	158.2518	-119.223	291.8327	162.0071	-120.172	301.7621	158.5579	-123.714	301.3563	168.0117	-123.766	319.6009	162.0931	-130.064	319.8977	181.0784	-153.453	345.3507	183.3001	-155.4	336.632	183.2135	-164.628	309.9523	182.4719	-166.664	304.8761	158.2045	-158.134	307.5409	141.6825	-169.587	271.7112	155.445	-180.641	264.2515	165.7244	-159.986	259.0637	156.8838	-184.731	238.4103	160.407	-158.929
KN6097	N/A	Saimaa	158.0597	-116.145	215.5273	165.804	-126.837	286.4046	169.2322	-128.062	296.1074	166.8043	-130.996	296.4157	173.9991	-130.939	309.4482	169.4482	-135.875	308.645	187.8017	-158.345	331.8983	187.9276	-159.787	325.6836	188.1891	-167.779	297.9823	187.8761	-169.313	294.6478	166.376	-163.617	300.0551	148.7206	-170.748	267.3556	164.5481	-179.33	255.8257	171.1645	-164.991	253.5007	163.6166	-183.13	233.6916	162.2157	-162.006
KN6134	N/A	Saimaa	159.8552	-120.036	212.7805	171.7064	-130.148	280.3213	175.8711	-131.625	287.6432	173.2506	-134.605	287.7579	181.5212	-135.141	300.0903	177.352	-139.956	300.4596	195.516	-161.97	316.2328	195.5441	-163.142	309.7744	190.7163	-166.645	286.2968	190.2253	-167.041	281.923	173.8308	-164.762	288.8864	156.6817	-165.305	262.3516	168.5114	-175.222	253.2502	172.2773	-163.962	249.4813	168.5786	-180.012	234.4083	166.1076	-157.748
KN6289	Female	Saimaa	159.197	-115.085	210.6102	171.7356	-130.762	279.2923	177.1021	-132.637	288.822	174.7437	-136.082	288.6661	181.6519	-135.891	297.6269	179.2468	-140.661	296.8636	195.375	-162.021	314.026	195.8465	-163.512	306.7032	193.1108	-168.887	286.4897	191.9063	-170.121	281.7471	176.0613	-165.16	291.3251	155.108	-170.567	262.3184	168.7235	-178.641	250.3102	172.9873	-164.687	247.2009	166.3615	-181.474	231.1876	162.2272	-156.645
KN6370	Female	Saimaa	159.228	-120.299	208.4748	170.4692	-129.524	274.0393	176.0377	-131.089	284.6355	172.8349	-135.018	284.9064	183.4646	-137.113	297.7325	178.2161	-141.518	297.3113	197.1261	-164.283	305.5562	197.503	-164.861	298.4933	192.5096	-168.506	280.8727	191.7168	-169.699	276.9139	176.5551	-164.852	285.2776	158.8613	-171.764	262.0676	172.352	-178.58	250.6058	173.0851	-164.175	249.1822	172.2257	-182.044	232.8385	165.0381	-159.219
KN6461	Female	Saimaa	153.3941	-116.81	217.336	154.7578	-120.481	291.1438	161.7344	-121.677	309.477	156.0417	-127.714	310.4784	163.9256	-124.915	323.3643	158.678	-131.611	323.097	180.0401	-159.628	353.1139	182.7267	-160.543	344.1036	184.662	-170.477	315.786	184.4657	-172.283	309.2895	157.1274	-163.533	314.5041	138.6781	-174.366	273.465	162.3804	-188.367	262.1011	166.4739	-166.915	259.0061	158.6058	-190.373	238.2791	160.7114	-164.495
KN6487	N/A	Saimaa	156.6243	-114.596	214.2166	166.872	-124.345	286.6606	170.2647	-124.621	299.6012	167.0878	-127.799	299.0868	175.3221	-125.851	313.6948	169.2864	-132.952	313.1081	186.7275	-152.184	335.7887	187.3635	-154.369	328.079	188.4257	-162.841	303.3466	187.5052	-165.379	298.2979	166.7457	-160.581	301.6566	150.0131	-170.598	270.8601	165.9134	-180.72	260.6635	169.2237	-163.069	256.5628	163.5665	-183.45	236.7228	161.7128	-157.054
KN6728	N/A	Saimaa	156.3651	-115.74	212.5198	162.1012	-125.403	290.0557	166.5821	-126.468	302.0327	162.7099	-130.552	301.7285	170.706	-129.994	317.0064	166.1946	-135.163	316.7354	185.5745	-159.692	338.4636	186.8308	-161.144	332.0031	187.1587	-169.556	304.2527	186.3421	-171.105	299.1871	163.7557	-163.886	306.0796	147.3177	-172.979	268.8487	163.6129	-183.721	260.8286	168.4118	-166.777	255.6677	163.9381	-186.162	235.2899	159.222	-163.141
KN6925	N/A	Saimaa	155.8982	-113.497	204.6401	160.6951	-120.07	282.8356	165.6581	-121.206	297.6052	161.5343	-125.785	297.838	170.2407	-125.374	311.6312	165.2767	-130.452	311.6221	184.9664	-156.154	335.9009	186.1095	-156.988	328.2663	184.377	-164.782	300.0428	184.4937	-166.395	296.1483	163.7583	-161.696	299.7443	144.4236	-170.561	267.278	160.399	-180.03	255.509	164.7998	-164.943	253.0202	161.1243	-184.594	231.3017	162.2286	-156.752
KN31506	N/A	Saimaa	154.2207	-115.435	215.0359	158.7436	-121.554	284.7653	163.4114	-121.978	302.445	159.8972	-127.307	303.6819	167.3215	-124.669	315.0729	162.3267	-130.538	314.9782	182.3045	-153.74	345.3104	184.7947	-156.76	336.2254	186.1344	-165.802	308.41	185.6599	-167.861	303.3773	162.3952	-161.757	308.7919	142.4552	-173.074	271.7898	160.2259	-185.739	262.993	166.3269	-165.035	256.7847	162.2267	-186.06	236.527	162.1516	-165.141
KN39448	Female	Saimaa	155.178	-116.672	215.4468	159.5561	-124.1	286.5223	164.5927	-124.179	300.2765	159.9653	-130.019	301.2221	168.0759	-126.542	317.8809	161.3524	-134.524	316.4796	181.5495	-155.263	344.0409	183.208	-158.028	335.1702	186.8645	-166.381	308.6364	187.0454	-169.228	303.645	163.1128	-165.81	307.8421	144.6164	-176.813	271.4707	163.2942	-187.994	260.3959	168.1137	-167.37	257.9187	160.5681	-187.412	236.6455	163.5524	-161.237
CN684	N/A	Saimaa	96.6554	176.9061	199.1719	104.6989	182.7813	290.2458	105.3341	190.4254	303.6388	112.6279	185.6663	304.957	109.0474	199.2557	325.72	120.6844	190.8638	326.4264	144.828	216.2096	347.6299	145.2898	217.2664	337.5541	153.4501	217.6902	304.8124	154.5737	217.8909	298.0059	153.941	190.7174	302.4029	158.6613	170.2982	268.0188	171.5723	192.0486	253.1119	148.9655	191.8096	247.1203	173.9444	184.1531	227.9764	142.994	184.4865
CN799	N/A	Saimaa	98.6219	184.7842	199.7467	109.2063	194.7654	269.7151	109.777	199.498	281.1138	114.2849	195.8797	281.2577	113.1877	205.0685	294.8714	120.03	199.5782	294.8863	140.9515	219.2449	316.6795	142.1444	220.6322	309.27	150.2189	219.739	280.8235	151.5353	218.9422	275.2747	150.6536	198.6271	279.0958	155.608	180.7577	253.9047	162.5542	197.3749	239.9485	147.5025	199.9314	238.6237	167.204	192.0575	220.4684	141.964	188.0291
CN801	Female	Saimaa	94.1623	174.9673	196.4426	99.2465	181.3138	288.1779	100.3132	188.6857	301.0417	105.222	184.845	301.6847	103.964	197.9255	321.8292	112.9893	190.9093	321.7978	140.4815	216.2193	348.3964	140.534	218.3996	339.278	148.329	214.2337	303.0394	150.3805	213.5512	297.1066	148.2943	187.4892	303.1692	154.7513	163.5354	266.728	164.2802	181.4796	251.7841	143.302	189.4528	246.1641	166.9387	179.78	222.8283	137.9494	185.2971
CN802	N/A	EastGreenland	98.2957	178.3306	203.6473	104.3397	183.2292	286.7038	104.5676	189.253	302.2497	110.1746	184.8007	303.2818	105.6312	194.7177	320.1419	114.2083	187.1935	320.0002	139.3283	208.0323	345.0169	141.3482	211.2276	335.4616	150.3	212.813	301.9592	151.7605	212.2823	296.3944	152.6577	187.9661	304.642	159.0834	167.9967	267.847	168.831	182.0612	255.4445	147.6887	193.8875	247.4976	169.4233	181.9642	229.3417	139.9084	187.4759
CN805	Female	EastGreenland	100.8349	179.2591	198.7839	104.5318	182.0565	280.1357	104.4692	187.8175	294.4299	109.9278	183.6796	294.1476	107.9885	192.992	311.1964	114.1929	190.0261	312.9113	139.2802	216.3147	335.88	141.5058	218.7334	328.7659	149.7259	217.8478	296.1139	151.6731	217.8164	289.232	152.3613	190.4621	296.0728	158.5037	169.3071	258.8695	168.3007	187.7797	247.751	150.9215	195.9393	245.2213	171.9017	185.4224	226.1737	145.1456	186.1427
CN808	Male	EastGreenland	102.2274	178.6542	201.197	108.404	185.436	283.8311	108.6329	191.5103	297.3255	113.8007	188.4898	297.5604	111.3325	197.5633	312.9077	118.3782	192.8655	312.9545	143.9721	221.4704	340.0157	144.4344	222.0426	330.448	151.2742	222.2142	302.0161	152.3215	222.024	296.7726	156.2151	196.2676	296.2388	161.0628	174.685	266.3567	170.56	194.5043	247.5959	149.8443	198.4342	245.8857	171.1799	186.9972	224.3494	142.0073	189.694
CN1189	Female	EastGreenland	212.6625	-92.9965	200.665	215.589	-94.736	282.7502	221.2923	-92.7486	301.0464	219.1697	-99.8978	299.6669	226.7036	-92.8118	315.3478	224.4793	-102.861	315.4723	258.6332	-116.226	343.404	262.2373	-116.753	335.7876	264.2791	-124.411	305.0089	264.905	-126.139	298.5703	238.1227	-136.451	301.9685	222.8476	-152.554	266.2369	243.1755	-152.918	254.2867	243.0484	-131.075	248.3046	245.1163	-152.638	228.9798	238.3092	-132.343
CN1190	N/A	EastGreenland	104.0754	177.1849	198.9241	105.6596	181.845	271.4232	105.296	187.5073	287.8404	110.8879	184.0029	287.5628	107.5631	192.0379	302.2122	115.2645	187.6716	303.2134	137.3998	212.8965	327.0891	137.4795	215.0202	320.2798	146.1542	215.6996	288.9547	147.6239	215.9792	283.5983	148.1863	190.2762	290.0149	158.1339	171.6437	257.5794	166.048	189.0158	244.166	147.369	196.8367	242.5781	169.9482	191.409	222.4758	149.2317	188.4111
CN486	Female	EastGreenland	198.0026	-66.5484	201.7152	215.0061	-78.0797	279.2915	219.0648	-77.5317	284.5195	217.1585	-82.3818	285.7231	227.4973	-81.3271	300.0364	223.2915	-89.0251	300.8422	249.297	-107.963	317.1333	250.8381	-107.96	311.4916	248.3921	-114.747	279.6714	247.5935	-115.718	275.1284	225.91	-116.423	285.0322	208.0623	-124.636	250.1803	224.2953	-129.056	239.5964	224.8569	-116.211	239.3003	218.6508	-134.013	218.7718	210.3332	-108.823
CN487	N/A	EastGreenland	197.1984	-72.0829	194.8314	214.6678	-77.7767	275.2005	219.8127	-77.748	284.8711	217.2087	-82.6564	284.8955	226.5405	-80.2595	298.2837	222.7897	-87.1349	298.5117	246.4002	-105.242	316.5089	248.8624	-105.471	310.4985	248.3586	-113.535	282.0091	248.1954	-115.543	277.5607	225.1032	-119.336	284.7631	205.6503	-125.787	253.2364	222.3425	-130.079	242.5668	223.2306	-117.077	238.0133	219.2026	-133.258	217.276	214.2559	-111.889
CN488	N/A	EastGreenland	198.0568	-70.1728	196.9776	204.0346	-73.2284	274.4506	209.8977	-73.4783	291.7934	207.6971	-78.9774	291.5188	219.5608	-74.7134	312.135	214.0456	-86.1635	312.4811	239.3217	-103.281	332.3663	240.8117	-104.078	323.5449	241.1344	-112.599	293.2166	241.7034	-113.798	287.4877	216.6523	-115.254	294.3271	199.9259	-125.231	258.6091	220.8894	-132.905	245.3231	219.5297	-116.467	245.1264	215.3642	-136.331	223.8686	212.6519	-110.485
CN491	N/A	EastGreenland	192.6567	64.4718	197.2411	204.4461	63.8808	278.5981	209.3163	67.2234	291.1084	210.4312	60.1909	291.3342	215.0569	68.4254	304.999	215.9942	59.3927	304.2383	247.1095	57.4357	328.0093	249.7051	58.3729	320.7499	256.1376	53.6374	293.3781	257.4336	52.5581	287.5845	240.186	36.4619	290.9236	233.1321	17.9899	256.2697	249.5539	21.2823	247.9699	242.165	41.2026	243.1766	251.481	18.3506	221.2164	235.5616	35.2975
CN492	Female	NorthGr+Canada	197.5756	66.7946	195.5936	213.435	67.1278	275.1302	218.1611	70.0385	287.1273	218.966	64.6767	287.7345	223.3329	71.435	298.7436	223.8207	64.5795	298.3702	251.6016	64.9092	319.854	253.7208	65.3641	313.0616	260.8398	56.9978	284.1501	261.4333	56.6625	279.4077	245.7669	42.0017	285.3995	236.7801	23.4981	256.0517	252.9418	30.2695	240.6836	245.0235	42.8868	240.4186	254.3178	24.6911	219.9255	234.0407	42.5667
CN494	Male	NorthGr+Canada	199.6473	65.037	194.957	220.8671	64.8368	266.97	227.497	68.3052	280.6889	228.6679	62.266	281.0879	234.5188	70.2387	295.4535	236.2123	61.8668	295.3865	265.1903	63.4145	312.2126	267.1133	63.4216	305.1024	270.1696	57.2374	276.7018	269.8073	56.1091	271.1775	256.9948	42.4153	277.9503	242.7547	22.5344	249.1307	257.5675	29.065	234.2957	250.2857	40.2961	236.0329	257.2961	24.4095	213.8645	235.0601	42.4167
CN495	N/A	NorthGr+Canada	195.5752	65.7822	204.6988	203.6172	66.0454	286.0741	208.3157	69.7246	300.7762	209.2285	63.0316	301.4015	216.2428	76.0272	320.1502	218.3191	58.6296	320.3066	248.2581	62.375	343.1124	250.5032	62.535	335.8956	258.6891	55.6225	300.4451	259.6412	53.4534	295.6533	241.7079	34.274	300.6977	231.1055	18.2982	267.2124	252.4205	25.182	252.3936	245.1227	42.3505	253.2368	255.0497	21.1384	231.1892	236.7655	36.2373
CN497	Male	NorthGr+Canada	197.8567	66.6451	203.4795	208.0606	66.3053	279.0841	212.9867	69.7904	294.1519	214.0864	63.9119	293.655	216.8895	71.8454	303.4192	218.2397	63.9077	303.5378	247.8693	63.5829	331.0997	249.7886	64.4848	324.2433	258.8301	57.2235	293.3999	259.8868	56.5737	289.0585	244.4358	39.4248	291.6861	237.6597	21.7013	258.2944	252.7019	28.5643	247.437	246.4447	45.5787	243.574	253.9644	23.3717	222.6168	234.6806	39.4917
CN498	Male	NorthGr+Canada	194.4534	66.9438	193.3593	211.288	66.7561	274.8705	218.1234	71.1321	286.6287	219.3606	63.9263	287.6457	224.4567	71.489	299.0038	225.5092	63.8815	298.808	258.5619	64.2835	319.5538	260.4496	64.2682	312.9998	263.4085	57.6531	282.576	263.8413	56.8287	277.542	248.6983	41.1798	282.7766	236.7216	22.7161	253.0394	253.6972	26.6006	244.4402	245.4017	40.1977	241.5804	252.9812	22.1491	220.1729	237.3974	37.8491
CN499	Male	NorthGr+Canada	193.4009	62.2313	200.013	205.1476	65.1655	287.6357	210.476	70.1929	304.4569	212.3456	61.4604	304.5707	215.9283	72.3069	319.8768	217.3579	61.8176	319.062	251.555	61.1824	346.6989	254.1544	63.266	337.8602	261.2794	56.05	302.2217	263.1453	54.3631	296.4552	243.2029	35.4084	303.2288	235.1404	16.3926	266.5195	258.6871	22.9477	254.4072	243.6891	39.6963	247.5879	255.7399	17.2726	226.4465	236.4069	33.2594
CN500	Male	NorthGr+Canada	194.123	61.9984	206.143	197.2379	61.8587	290.4493	200.4917	66.9328	307.1079	202.0882	58.4306	306.4782	205.7512	68.5723	325.8648	207.3463	58.5457	324.9532	240.1467	59.0116	351.2188	244.7615	59.3667	344.7281	250.8786	53.8008	312.4308	254.027	52.4507	304.3011	233.3233	34.3512	304.1474	228.8946	15.7343	265.8698	251.7487	24.1874	255.2946	239.8773	42.1207	252.1216	255.1158	20.0494	229.7205	234.9692	33.4354
CN501	Male	NorthGr+Canada	193.4813	61.6237	195.4582	202.8043	63.0584	272.7369	208.6093	67.1035	287.7496	210.1827	60.5297	289.092	216.1531	70.3433	306.2538	218.7056	59.6075	306.9462	252.9032	60.8169	329.6919	255.2581	61.0505	321.9766	260.149	54.3037	290.168	261.1042	52.4225	284.1827	245.3473	35.8011	288.3268	235.5532	16.3085	255.4991	251.601	21.2907	245.25	242.0626	39.4375	242.4521	252.7975	19.3988	221.0062	232.022	38.567
CN502	Female	NorthGr+Canada	194.9678	61.5581	196.6078	201.7088	64.7983	282.4359	205.1085	69.6643	293.7701	206.6338	62.5947	294.6307	211.2955	71.9467	309.9813	213.2571	62.1056	310.5418	247.3658	65.0779	338.4557	249.4833	64.4728	332.1273	258.4149	58.53	295.9354	259.7092	57.4353	291.2696	243.4948	39.1766	295.1977	233.8708	20.9901	260.9108	252.469	25.6567	252.2406	244.1156	42.1927	246.112	256.315	22.0736	225.6084	237.2163	39.1484
CN503	Male	NorthGr+Canada	198.6507	63.8744	199.5323	216.6799	64.2142	276.6969	219.6755	65.9098	283.0365	220.1235	62.8026	282.7155	226.268	69.0747	297.0408	227.7873	60.8488	297.2952	255.7493	61.9905	314.1554	257.9104	62.3465	306.7598	262.0572	56.5462	279.3355	263.0361	55.261	273.099	247.5854	40.3685	280.0005	239.33	25.6398	252.676	253.6109	28.9587	242.8402	245.9547	41.8945	240.6408	258.7456	26.4655	219.9401	234.9323	38.6965
CN504	Female	NorthGr+Canada	195.7196	62.4228	198.0744	204.4411	59.6462	285.4535	209.3463	64.9405	301.6075	211.6191	56.7163	301.6605	213.7977	66.6476	312.7433	216.4838	56.9635	312.4665	252.3853	60.8726	345.6566	255.5701	62.072	338.6518	264.6327	55.5801	300.0661	265.9169	54.7969	294.6022	245.0574	33.6919	300.0834	235.3992	15.3923	263.644	259.4182	22.3933	252.1684	246.0235	41.2471	248.8226	256.3791	20.1168	225.6056	234.2014	36.7216
CN505	Female	NorthGr+Canada	197.7408	62.1054	204.3455	201.1612	59.8142	284.1577	204.6582	62.5956	299.5001	206.2003	56.8907	299.3579	211.638	65.011	319.3994	213.1877	56.0028	318.9621	252.9039	56.3573	346.7374	257.1348	57.8277	338.1958	264.7658	52.1758	301.5952	264.4298	50.2878	292.4651	245.5589	27.0985	297.2359	231.4147	11.0093	256.3168	254.3845	18.9351	247.7253	245.8986	39.7515	243.2362	255.82	20.2503	219.5739	236.2147	37.8589
CN506	Male	NorthGr+Canada	196.4438	61.0405	195.0967	204.9192	67.2718	278.5841	207.7143	71.7326	288.2776	209.8855	65.3896	290.746	212.0278	73.3401	301.7056	214.3519	66.7986	303.4896	245.4714	70.8544	329.7874	247.2902	72.0372	321.0994	256.1895	63.3728	289.1001	257.2603	62.3432	284.0978	240.1968	46.0851	294.7785	235.4504	25.823	260.7876	253.1724	33.2487	247.3772	243.0879	43.8614	244.3797	254.4222	28.1206	225.989	241.4947	38.3539
CN507	Female	NorthGr+Canada	198.5334	64.5691	197.2547	210.7414	65.9971	265.3275	216.2751	69.6174	279.0775	216.6656	63.6314	279.6669	222.7746	71.3889	294.3136	223.2219	61.8326	293.6655	253.2594	60.7284	312.6651	255.2567	60.6907	304.9235	258.8056	56.9136	278.5251	259.6958	55.8062	271.3675	242.1099	40.7994	278.4803	236.1633	29.9156	248.3317	254.5599	33.7817	238.0129	247.2716	46.2645	239.6846	256.5142	29.1419	220.3097	235.7329	39.9706
CN810	Male	NorthGr+Canada	98.6836	178.3849	199.8383	111.9378	193.5509	275.7329	114.0832	199.9204	286.6324	117.815	197.193	286.7647	119.0787	207.6958	301.4289	123.9233	203.486	300.8646	147.1478	226.8354	318.3015	147.2668	227.1898	310.2979	152.41	223.9305	279.5342	154.6358	222.5647	274.348	153.3662	202.2685	280.4111	158.3679	179.345	253.346	167.5407	193.1519	239.9343	149.7669	196.7158	238.0166	170.0732	191.2144	218.0049	143.1738	184.1803
CN811	N/A	NorthGr+Canada	97.4883	175.5169	201.912	96.5418	179.5908	285.3912	96.6347	186.522	303.2099	103.0432	182.1003	304.3739	98.5782	189.8167	315.3057	105.155	184.903	315.869	131.5362	208.7303	351.2936	132.966	210.6917	341.981	145.7634	211.922	309.4523	147.4386	212.9801	303.9781	148.1913	183.9616	307.4546	155.8363	164.8516	271.5863	166.4823	189.1343	253.2145	148.9961	191.0565	250.6682	173.0058	184.6365	226.4192	144.8208	183.737
CN812	N/A	NorthGr+Canada	98.4491	172.1073	198.995	99.3838	177.8479	285.2141	99.4854	182.9005	300.1386	105.5551	179.3395	300.7182	100.9891	186.8153	315.5423	108.7631	181.7641	315.6289	133.5689	205.464	346.4661	135.407	209.1862	339.8476	147.5064	212.2471	303.3816	149.4936	211.8835	298.2275	147.7435	184.3713	301.4068	157.8406	164.2258	264.3156	167.7192	181.073	252.005	145.8884	190.6174	246.9173	172.1589	183.5018	225.3171	140.0301	184.9652
CN813	N/A	NorthGr+Canada	102.2496	182.1607	199.2451	110.11	192.4153	270.2205	110.3739	197.7059	283.1514	116.1068	193.3591	282.9594	112.9657	201.8893	295.3685	119.9572	196.1785	294.76	139.9093	216.3577	316.4871	141.2586	218.6584	309.4573	149.7024	218.5685	280.6866	150.9155	219.0841	275.5186	152.5612	198.6175	282.4196	159.0128	179.4014	252.8999	164.9896	197.2204	242.2944	151.5805	200.258	240.1511	170.1029	192.9285	219.2762	144.1198	187.4644
CN1000	Male	NorthGr+Canada	97.3979	171.5746	197.6698	101.2454	180.7541	286.4731	100.8005	186.3706	299.6882	106.8049	182.0654	298.8366	102.5223	190.1853	313.2669	110.525	184.5917	312.9907	134.6969	210.1812	345.123	136.7268	213.0525	337.7248	148.0626	215.7013	301.5299	150.7012	215.0187	294.9205	149.5899	185.8734	300.8475	163.8138	171.6842	264.9491	170.1163	185.9813	255.6183	147.2388	193.7472	250.1314	171.6374	181.7438	227.1532	144.7169	181.9039
[truncated: 46 more columns]
